# Supplementary material for: Muscle transcriptome analysis identifies genes involved in ciliogenesis and the molecular cascade associated with intramuscular fat content in Large White heavy pigs
Source: PLoS One. 2020 May 19;15(5):e0233372. doi: 10.1371/journal.pone.0233372 (PMC7237010; doi:10.1371/journal.pone.0233372)
Supplement: S1 File — Table 1: the module significance (the overall correlation between the expression of the genes significantly included in each module and IMF content) and the relative P-values. Table 2: the genes membership in each of the identified modules (highest and lowest values indicate genes with a high weight in the module eigengene). Table 3: the P-values of the genes membership in each of the identified modules. Table 4: the overall genes significance (GS) for the IMF trait (GS is an aggregate measure that indicates the importance of the gene for the IMF deposition; the highest or the lowest are the values of GS and the more the gene is biologically significant for the trait) and the relative P-values. (XLSX) [file pone.0233372.s002.xlsx]

## Sheet: Table 1
Modules	Module Significance for IMF	P-value Module Significance for IMF
MEgrey60	0.770138	0.00338485
MEdarkturquoise	0.651043	0.0218457
MEskyblue1	0.648402	0.0225703
MElavenderblush3	-0.625346	0.0296591
MEorangered1	-0.575339	0.0503166
MEyellow4	0.566645	0.0547314
MElightcoral	0.56221	0.0570848
MEdarkred	-0.554189	0.0615184
MEdarkseagreen3	-0.548614	0.0647372
MEfirebrick4	-0.547166	0.0655915
MEpink	0.540634	0.0695442
MEcyan	-0.539096	0.070498
MEdarkorange2	0.537009	0.0718071
MEnavajowhite2	-0.532519	0.0746793
Menavajowhite	-0.519641	0.0833511
MEfirebrick3	-0.516947	0.0852478
MEpalevioletred2	0.512405	0.0885122
MEsteelblue	-0.510909	0.0896054
MEhoneydew1	-0.471769	0.121522
MEgreenyellow	0.448858	0.143276
MEyellowgreen	0.444301	0.147883
MEblue	-0.434674	0.157924
MEwhite	-0.429817	0.163149
MElightpink3	0.425373	0.168026
MEdarkolivegreen	-0.403312	0.193585
MEplum4	0.401466	0.195826
MElightyellow	0.384277	0.217459
MEbrown2	0.374397	0.23052
MEdarkseagreen4	0.3701	0.236343
MElightcyan	0.363517	0.245432
MElavenderblush2	0.358636	0.252302
MEivory	0.358308	0.252768
MElightsteelblue1	-0.355676	0.256521
MEviolet	-0.343489	0.274327
MEdarkslateblue	-0.343459	0.274371
MEskyblue3	0.341588	0.277167
MEskyblue4	0.3407	0.278499
MEskyblue	0.334072	0.288559
MEplum1	0.332824	0.290475
MEsalmon4	-0.318974	0.312226
MEsalmon	0.311576	0.324203
MEsienna4	-0.310835	0.325416
MElightblue4	-0.310177	0.326496
MEpurple	-0.292831	0.355651
MEplum2	-0.292765	0.355765
MEcoral2	0.289214	0.361898
MEmediumpurple2	-0.284579	0.369988
MEmidnightblue	-0.282838	0.373051
MEpalevioletred1	0.277614	0.38232
MEbrown	0.274244	0.388361
MEturquoise	0.26505	0.40509
MEbisque4	0.258997	0.416298
MEorange	0.25094	0.43145
MEdarkorange	-0.250554	0.432183
MEgrey	-0.244125	0.444474
MEthistle4	0.242724	0.447174
MEroyalblue	0.238194	0.45596
MElightgreen	0.236591	0.459087
MEsienna3	0.234751	0.46269
MEdeeppink	-0.217377	0.497352
MEdarkgreen	-0.209502	0.513433
MEfloralwhite	-0.20709	0.518405
MEred	-0.1937	0.546373
MEsalmon1	0.18731	0.559935
MEtan4	0.18284	0.569504
MElightsteelblue	0.181601	0.572169
MEbrown4	0.164677	0.60904
MElightslateblue	-0.1596	0.620271
MEantiquewhite2	0.151783	0.63771
MEblue2	0.150633	0.640291
MEmediumpurple3	0.149087	0.643765
MEcoral	-0.1406	0.662952
MEdarkmagenta	-0.13582	0.673841
MEnavajowhite1	0.132118	0.682315
MEmaroon	0.129447	0.688449
MEorangered4	0.122656	0.704126
MEorangered3	0.121171	0.707566
MEyellow3	0.114214	0.723759
MEthistle3	0.109333	0.735182
MElightpink4	0.10249	0.751277
MEmediumpurple4	-0.102123	0.752143
MEmagenta	0.101463	0.753701
MEyellow	0.0970306	0.764186
MEthistle1	0.0945969	0.769958
MEplum3	0.0929729	0.773816
MEpalevioletred3	0.0908154	0.778948
MEdarkolivegreen4	0.089234	0.782715
MEantiquewhite4	-0.0850644	0.792669
MEtan	-0.0820997	0.799763
MEcoral1	0.0730241	0.821564
MEcoral3	-0.0678216	0.834115
MElightcyan1	0.067698	0.834413
MEsalmon2	-0.0622255	0.847655
MEdarkgrey	0.053955	0.867734
MEpink4	0.051417	0.873911
MEindianred4	-0.0506672	0.875737
MEmediumpurple1	0.0493666	0.878906
MEsaddlebrown	0.0493092	0.879046
MEhoneydew	-0.0435521	0.893092
MEindianred3	0.0418003	0.897371
MEthistle2	0.0380719	0.906488
MEgreen	0.0362398	0.910972
MEblue4	-0.035003	0.914
MEdarkolivegreen2	-0.0316392	0.922242
MEpaleturquoise	-0.0260938	0.935843
MEdarkviolet	0.0233882	0.942485
MEmediumorchid	-0.0208276	0.948774
MEblueviolet	0.0140957	0.96532
MEskyblue2	0.0137112	0.966266
MEthistle	0.0106003	0.973917
MEmagenta4	0.00391173	0.990374
MEblack	-0.00371232	0.990864
MEplum	-0.00218893	0.994613

## Sheet: Table 2
Genes	MEdarkslateblue	MEmediumpurple2	MElavenderblush3	MEorangered1	MEblack	MElightpink4	MElightslateblue	MEred	MEplum4	MEthistle4	MEgreen	MEtan	MEhoneydew	MEbrown	MElightpink3	MElightcoral	MEyellow4	MEdarkturquoise	MEpalevioletred2	MEdarkolivegreen4	MEpaleturquoise	MEgrey60	MEskyblue1	MEcoral2	MEsalmon	MEplum3	MEskyblue	MElightyellow	MEroyalblue	MEmagenta4	MEturquoise	MEthistle2	MEhoneydew1	MEmediumpurple3	MEsienna4	MEantiquewhite2	MEmaroon	MEplum	MEbrown2	MElightgreen	MEmagenta	MEcoral1	MEfloralwhite	MEdarkseagreen4	MEskyblue2	MEblue4	MEwhite	MElightcyan1	MEskyblue4
ENSSSCG00000000002	0.322687	-0.0186733	-0.391257	-0.290279	-0.393691	-0.440433	-0.677515	-0.804276	0.309588	-0.0963483	-0.601339	-0.511819	0.18596	0.0465614	0.243142	0.56935	0.396018	0.556196	0.380462	-0.0746522	0.257902	-0.119309	-0.0648437	-0.197023	-0.0931592	0.379812	0.0861452	0.171599	-0.116251	0.17248	0.0365702	-0.684427	-0.341122	-0.0979831	-0.243028	-0.317601	-0.23775	-0.279546	-0.10657	-0.18446	0.212416	0.604411	0.210685	0.0437229	-0.0235277	-0.265984	-0.362147	0.202155	-0.189149
TTC38	0.0791865	0.204394	0.044662	-0.286915	-0.0837124	-0.35225	-0.170929	-0.396739	0.0309494	0.230327	-0.213054	-0.0934434	0.110384	-0.100352	0.189118	0.634167	0.510863	0.124297	0.558782	0.25661	-0.0018218	-0.0584085	-0.272783	0.0742704	-0.19943	0.0389766	-0.00237777	-0.122849	-0.513425	-0.583765	-0.376249	-0.369847	-0.108048	-0.23533	-0.546391	-0.20991	-0.189688	0.151299	0.0702446	0.298394	0.453101	0.635514	0.492583	-0.0391033	-0.133407	0.367052	-0.0442613	0.391682	0.16677
CDPF1	-0.180635	0.181875	-0.36816	-0.562217	-0.161057	-0.192952	0.1083	-0.179897	0.294635	0.519727	0.143249	0.275574	-0.0175383	0.0765174	0.148611	0.471477	0.585671	0.260377	0.538746	0.433385	0.0627463	0.710269	0.333904	0.286225	-0.0339712	-0.0367345	0.183511	-0.352598	-0.340536	-0.427008	-0.161663	-0.0230517	0.119108	0.131898	-0.390773	0.0366718	0.0261433	0.632621	0.235282	0.614194	0.315811	0.363097	0.227592	0.552787	-0.0286501	0.492309	0.00546355	0.445585	0.683268
PPARA	0.0773016	0.538752	0.502332	0.558658	-0.285117	0.176792	0.217711	0.12892	-0.526088	-0.469769	-0.486782	-0.293729	-0.264347	-0.787997	-0.745545	-0.402438	-0.256479	-0.725745	-0.484594	-0.298364	-0.0808451	-0.649144	-0.583792	-0.380115	-0.408306	-0.522861	-0.562789	-0.372239	-0.605671	-0.316718	-0.526103	-0.241041	0.180759	-0.0684858	0.208915	-0.285435	-0.0584647	0.131665	-0.453637	-0.299071	0.224544	0.121013	0.390627	-0.205044	0.0650763	-0.101152	0.209683	-0.301248	-0.540744
TRMU	0.10455	0.161397	-0.228765	0.168638	0.0908166	0.402003	0.313549	0.163454	-0.393123	-0.267005	0.0868326	-0.103945	0.0754091	-0.0518909	0.00235645	-0.159067	-0.0997802	-0.0685141	-0.0757504	0.092415	0.289928	0.237744	0.429637	0.282231	0.400088	-0.303779	-0.355462	-0.258987	0.165032	-0.149464	-0.0340384	0.0794703	-0.0400934	0.156999	0.219903	-0.101551	-0.225902	0.0615141	0.0185917	-0.109416	-0.134464	-0.268701	-0.231742	0.319041	-0.103036	-0.355607	-0.397935	-0.129339	0.0937284
FBLN1	0.0507964	0.211949	-0.0544871	0.220932	-0.535217	-0.0806978	-0.148157	-0.0623612	-0.225271	-0.57428	-0.521084	-0.536401	-0.703125	-0.770113	-0.517371	-0.410247	-0.143355	-0.211373	-0.186814	-0.158159	0.25585	-0.421235	0.00325996	-0.388814	-0.544873	-0.419641	-0.166168	0.242717	-0.25115	0.0601229	0.174245	-0.0790316	0.126893	0.438282	0.503054	-0.131213	0.421378	0.253664	0.0331436	-0.217855	0.26167	-0.135812	0.234419	0.0556224	0.123211	-0.291288	-0.247833	-0.655858	-0.703084
FAM118A	-0.202759	0.348036	0.117893	0.0436476	-0.206458	-0.247353	-0.0533193	-0.46183	-0.119489	-0.179657	-0.370318	-0.171779	0.144041	-0.00838689	0.0366878	0.512472	0.498382	0.240042	0.160301	0.166608	0.111289	-0.0116163	-0.290924	0.0632994	-0.195164	0.0589798	-0.00317395	-0.42193	-0.302754	0.0557675	-0.235177	-0.241866	0.229336	-0.124461	-0.101633	-0.537443	-0.396052	-0.00682795	-0.340806	0.229866	-0.10933	0.443881	0.24554	0.258397	0.139407	0.246217	0.258751	0.570561	0.257236
KIAA0930	-0.0761882	0.0130916	-0.0249665	-0.15173	-0.612147	-0.127554	-0.453442	-0.37287	0.12098	-0.510856	-0.753199	-0.529201	-0.60586	-0.445044	-0.559295	-0.00626181	0.0648162	0.141554	0.0477604	-0.433943	0.00685677	-0.461094	-0.404212	-0.409608	-0.495725	-0.28623	-0.301852	0.324434	-0.318847	0.0776292	0.0882327	-0.290307	-0.0991969	-0.0825346	0.0940823	-0.54929	0.104193	-0.104587	-0.151166	-0.160775	0.0296139	0.240344	0.574096	0.227832	0.282686	0.15255	0.154192	-0.249179	-0.394951
NUP50	-0.135067	0.32488	0.199251	0.214766	-0.191651	0.362596	0.164603	-0.0392126	-0.187122	-0.596963	-0.41585	-0.157543	-0.145557	-0.130983	-0.416235	-0.331774	-0.0319169	0.0558644	-0.110952	-0.335148	-0.159515	-0.256127	-0.214489	-0.502276	-0.0898849	-0.0217287	-0.0708688	0.184938	0.170723	0.30994	0.222707	-0.23864	-0.0334855	-0.0383919	0.475235	-0.590944	-0.293332	-0.545146	-0.584585	-0.707027	-0.603024	-0.267249	-0.260076	-0.0444657	-0.275688	-0.436021	-0.213799	-0.333546	-0.340166
PHF21B	-0.558387	0.0676477	0.00473369	0.135766	-0.704128	-0.0162396	-0.163587	-0.418153	-0.190787	-0.691837	-0.76861	-0.473127	-0.473433	-0.463923	-0.478017	0.020118	0.359711	0.127044	-0.068761	-0.137141	0.291091	-0.218654	-0.235912	-0.0127213	-0.0918939	-0.618047	-0.306512	-0.00053026	-0.0217483	0.222712	-0.0100961	-0.233219	-0.167693	-0.2023	0.175732	-0.564106	0.0246509	-0.0562316	-0.402658	-0.226277	-0.0166776	0.170949	0.423111	0.160534	0.30688	-0.0553562	0.193969	-0.0255598	-0.433168
RTL6	-0.0165552	0.393517	0.347764	0.429748	-0.428067	-0.0908719	-0.199181	-0.26056	-0.301025	-0.656718	-0.781328	-0.618144	-0.349468	-0.670005	-0.523737	-0.0776385	-0.00336968	-0.224011	-0.306949	-0.371144	-0.0384408	-0.709065	-0.570766	-0.538935	-0.620538	-0.187363	-0.221005	0.0354334	-0.465422	0.138833	-0.170088	-0.345287	0.111988	0.0537341	0.287904	-0.462742	-0.0154326	-0.168702	-0.426919	-0.317452	0.0803303	0.217644	0.317723	-0.168552	0.184512	-0.194413	0.0958802	-0.273503	-0.665686
PARVB	-0.0330041	0.301606	0.564962	0.403682	0.306141	0.45878	0.654245	0.701872	-0.15125	0.134017	0.395932	0.586862	0.0885811	-0.0326218	-0.458498	-0.765237	-0.535299	-0.67043	-0.563884	-0.216533	-0.523021	-0.109828	-0.261095	-0.388219	-0.056597	0.0274862	0.0227175	-0.243697	0.0144153	0.0358635	-0.121767	0.234614	0.346883	0.00568199	0.336197	0.203161	-0.00386586	-0.0460357	-0.407818	-0.356407	-0.37551	-0.480909	-0.403251	-0.348024	-0.264607	-0.0807452	0.298872	-0.278526	-0.0331337
PARVG	0.234524	-0.646537	-0.360587	0.00680297	-0.0336676	-0.440008	-0.444078	-0.0337227	0.179643	-0.0438299	0.264507	-0.114148	-0.193723	0.168525	0.408206	-0.322559	-0.35922	0.235502	-0.061836	0.221016	0.54447	-0.125728	0.474158	0.15059	0.061106	0.185953	0.362239	0.575648	0.664791	0.596335	0.719268	0.321963	0.0127533	0.367893	0.380013	0.522483	0.588527	0.049059	0.558461	-0.0126605	0.0832976	-0.428153	-0.232756	-0.205426	0.126733	-0.318363	-0.262484	-0.356354	-0.42085
SCUBE1	0.0195393	0.256381	-0.0671686	-0.286364	-0.563505	-0.310525	-0.37976	-0.560504	0.120963	-0.108461	-0.68704	-0.400295	-0.235397	-0.394598	-0.353086	0.484901	0.412773	0.105371	0.270027	-0.136024	0.0547695	-0.19566	-0.445923	-0.132681	-0.427276	-0.241017	-0.369074	-0.249914	-0.747662	-0.376057	-0.428305	-0.493246	-0.0373548	-0.221371	-0.387644	-0.525603	-0.157256	0.2416	-0.150851	0.253562	0.399595	0.76185	0.825788	0.374246	0.273795	0.451414	0.267286	0.3082	0.0543485
MCAT	-0.253767	0.0985699	-0.560138	-0.123394	-0.28307	0.16517	-0.0704124	-0.142122	-0.0199293	-0.120923	-0.308842	-0.49835	-0.276542	-0.381983	-0.0324374	0.390385	0.393329	0.169474	0.00113286	-0.0458774	0.182692	0.544699	0.558487	0.262685	0.0160571	-0.379981	-0.154016	-0.141792	-0.29988	-0.126073	-0.15827	0.0193513	-0.177566	0.420657	-0.0933358	0.0879397	0.195623	0.444123	0.26127	0.386038	0.433269	0.20033	0.088931	0.626849	0.410975	-0.104706	-0.258482	-0.0593799	0.113825
TSPO	-0.152977	0.239391	-0.312478	0.0577267	-0.372924	0.160302	-0.0725571	-0.17892	-0.254742	-0.488358	-0.548427	-0.664068	-0.468048	-0.646213	-0.163214	0.11626	0.323077	0.078386	0.123106	-0.074089	0.195366	0.0416275	0.338517	-0.109281	-0.17516	-0.414772	-0.103125	0.274898	-0.20146	-0.163226	0.0408625	-0.194449	-0.293958	0.394312	0.17706	-0.125448	0.218015	0.119019	0.107102	-0.160816	0.372753	0.0275704	0.0430001	0.153145	0.00638822	-0.471325	-0.651578	-0.502768	-0.489669
TTLL12	-0.0171031	0.429994	0.693886	0.662933	0.188794	0.284508	0.314652	0.336997	-0.56575	-0.258913	-0.197744	-0.192396	0.00933584	-0.545997	-0.433736	-0.141203	-0.265635	-0.759391	-0.573307	-0.319969	-0.372482	-0.565477	-0.624778	-0.201787	-0.303189	-0.310303	-0.427488	-0.369755	-0.591249	-0.340572	-0.659794	-0.000645938	0.169336	-0.128004	-0.00400503	-0.0642688	-0.127402	-0.0233883	-0.331641	-0.0531033	0.175241	0.106766	0.199954	-0.360331	0.163741	0.0448442	0.372658	-0.110691	-0.305953
TTLL1	0.303884	0.11764	0.469191	0.217033	0.512564	0.539109	0.22304	0.397507	0.0519305	0.140968	0.145306	0.266226	0.493784	0.280305	-0.202504	-0.260453	-0.504133	-0.347504	-0.405961	-0.640571	-0.768316	-0.275494	-0.491017	-0.496322	0.13659	0.430116	-0.142449	0.00672701	-0.0241939	0.00745175	-0.263579	-0.165126	-0.154032	-0.368678	-0.0925375	-0.0221155	-0.451049	-0.697157	-0.477676	-0.559024	-0.450922	-0.105582	-0.371664	-0.431378	-0.270084	-0.201004	0.134226	-0.121085	0.00825464
PACSIN2	-0.0125251	-0.10038	-0.650463	-0.481016	-0.78081	-0.607899	-0.67572	-0.825193	0.367212	-0.0597891	-0.623787	-0.51373	-0.292858	-0.238473	0.0519911	0.546	0.589966	0.549879	0.443902	0.170362	0.562627	0.172978	0.198754	0.10915	-0.207267	-0.12751	0.00828608	0.0178786	-0.259049	0.0516068	0.0537938	-0.439529	-0.185146	0.103017	-0.237764	-0.199732	0.185313	0.3949	0.181591	0.291345	0.550279	0.638923	0.582962	0.476475	0.318862	0.103693	-0.134487	0.236568	-0.0644934
ARFGAP3	0.41309	0.0216866	0.0347228	0.00096623	-0.212156	0.0244783	-0.269144	-0.166563	0.111582	-0.209938	-0.371671	-0.200005	-0.0165557	-0.144337	-0.25464	-0.301844	-0.248949	-0.0459268	0.0012794	-0.381423	-0.0855887	-0.494478	-0.281233	-0.577568	-0.0883767	0.159678	-0.101109	0.39406	0.0452051	0.0599434	0.108671	-0.512482	-0.334825	-0.174634	0.103976	-0.173713	-0.0836495	-0.460149	-0.278582	-0.753516	-0.0198267	0.0355792	0.00360573	-0.411012	-0.347847	-0.483733	-0.369642	-0.442874	-0.602252
CYB5R3	0.120087	0.29639	0.249048	0.137742	-0.209197	0.272012	-0.0287817	0.26093	-0.0226181	-0.232955	-0.41922	-0.329723	-0.521912	-0.666435	-0.804666	-0.317809	-0.37471	-0.508363	-0.444061	-0.695809	-0.487096	-0.43356	-0.440819	-0.613814	-0.653493	-0.276664	-0.416549	0.0483968	-0.727357	-0.230476	-0.2984	-0.0588767	0.125719	0.166415	0.108173	-0.117392	0.2016	0.129653	-0.11666	-0.0625641	0.182864	0.0718978	0.362253	0.127464	0.295907	0.152272	0.268377	-0.511132	-0.306754
POLDIP3	-0.074214	0.416959	0.336619	0.348104	-0.240019	-0.128338	0.108648	-0.223467	-0.346195	-0.151885	-0.359808	-0.121258	0.160803	-0.344896	-0.264654	0.160982	0.189773	-0.33946	-0.203368	0.0735832	0.11406	-0.268708	-0.488322	0.0546062	-0.120927	-0.287739	-0.350915	-0.683976	-0.49042	-0.228159	-0.625237	-0.30586	0.167648	-0.281824	-0.155363	-0.294141	-0.294903	0.185573	-0.451973	0.0645865	0.240356	0.473251	0.424186	-0.063619	0.148446	0.143614	0.39334	0.400001	-0.0565146
SEPT3	0.0813163	0.37709	-0.061273	-0.120311	-0.211573	-0.178617	-0.12016	-0.576614	0.087416	-0.0556404	-0.423839	-0.127809	0.345568	0.0734219	0.211542	0.395453	0.562077	0.396189	0.465398	0.128015	0.0154839	0.0092629	-0.10274	-0.344586	-0.0218701	0.43073	0.342112	0.0598153	-0.0116489	0.0584037	0.00897169	-0.705252	-0.249405	-0.125547	-0.0937898	-0.396699	-0.421954	-0.408314	-0.45566	-0.491044	-0.054511	0.378887	-0.173476	-0.252521	-0.541507	-0.454351	-0.54376	0.168019	-0.163892
NDUFA6	0.0706925	-0.00752199	-0.256915	-0.469425	0.0446218	0.0598273	0.160531	-0.00876244	0.413717	0.359383	0.32804	0.548117	0.199038	0.519817	0.169432	-0.144146	0.117531	0.373152	0.439292	0.191128	-0.0822416	0.468239	0.319432	-0.151713	0.255774	0.414878	0.415653	0.165476	0.42988	0.114195	0.417245	-0.109396	-0.0526258	-0.00268438	0.0590747	-0.0273135	-0.144905	-0.151755	-0.0830926	-0.292194	-0.41229	-0.22073	-0.425432	0.0766192	-0.576958	-0.129809	-0.356957	0.0232125	0.337081
CYP2D25	-0.210866	0.121844	-0.172312	-0.160937	-0.377061	0.0810592	-0.0344078	-0.1956	0.046649	-0.464791	-0.321176	-0.149296	-0.384704	-0.0091563	-0.323362	-0.11715	0.115883	0.365321	0.105925	-0.111218	0.135798	0.0704481	0.05882	-0.160477	-0.169245	-0.124852	-0.0823319	0.0763137	0.115752	0.333892	0.381673	0.0121658	0.199689	0.138961	0.405766	-0.612313	-0.120522	-0.087531	-0.196838	-0.0910821	-0.535916	-0.176144	0.036275	0.590779	0.0913893	0.0637789	0.026204	-0.0571098	0.117989
NAGA	-0.27952	-0.0428004	-0.276229	0.0776341	-0.340483	0.0840369	-0.0362782	0.0228862	0.103135	0.0488721	-0.230768	-0.222793	-0.262181	-0.501524	-0.138292	-0.121094	0.176541	-0.167257	-0.196601	-0.0899716	0.0207757	0.238361	0.368374	-0.112818	0.0226043	-0.281031	0.197163	0.211561	-0.0156448	0.0491262	-0.0423344	-0.131059	-0.406839	0.276915	0.00504601	0.555715	0.569689	0.271603	0.0603538	-0.225387	0.629135	0.0199145	-0.129477	-0.286088	0.0465176	-0.522321	-0.355213	-0.46961	-0.578281
SNU13	-0.0744603	-0.0480094	0.467968	-0.137059	0.242526	-0.0162654	0.256265	0.136744	0.035868	0.208003	0.3582	0.654058	0.219822	0.487228	-0.0410437	-0.132152	-0.0973235	-0.0372994	0.204876	0.155568	-0.206058	-0.15216	-0.496331	0.07698	0.140083	0.0953522	-0.0510463	-0.161587	0.170961	-0.140587	-0.0157669	0.10818	0.215483	-0.577856	-0.138994	-0.330139	-0.366349	-0.221292	-0.247693	-0.00365315	-0.525021	-0.0723542	0.141622	-0.120715	-0.259299	0.574549	0.530744	0.423868	0.434763
XRCC6	0.508661	0.389194	0.414218	-0.019444	0.388911	-0.147247	0.294604	0.343973	-0.0102764	0.338045	0.468811	0.488307	0.0957333	0.136164	-0.0409651	-0.279103	-0.367437	-0.293888	0.0992416	0.160864	-0.313797	-0.23902	-0.289255	-0.379903	-0.519692	0.465089	0.198215	-0.158519	-0.339627	-0.273197	0.0214926	0.160406	0.697245	0.217391	0.163708	-0.0338612	-0.125294	0.159437	0.0644585	0.180681	-0.247497	-0.165802	-0.0744159	-0.0388514	-0.376049	0.384778	0.119238	0.00672314	0.353245
PMM1	-0.295962	0.0315309	0.279311	0.154138	-0.255286	-0.0413946	0.142116	0.0279195	-0.349118	-0.157996	-0.157667	-0.00579178	-0.271929	-0.415526	-0.348209	-0.0794529	0.0762231	-0.394699	-0.0458419	0.156425	0.198899	-0.256878	-0.338444	0.314966	0.0197655	-0.74628	-0.483122	-0.312404	-0.259176	-0.46581	-0.411741	0.0351157	-0.013181	-0.367076	-0.180918	-0.129204	0.0894494	0.355176	-0.058272	0.168775	0.354772	0.184177	0.630846	-0.0720662	0.187429	0.386257	0.420013	0.121813	-0.146246
CSDC2	-0.285991	0.102883	-0.122315	-0.0453719	-0.773478	-0.279774	-0.267163	-0.461624	0.148438	-0.0807877	-0.647797	-0.266495	-0.262996	-0.529208	-0.424231	0.10562	0.386586	-0.0777976	-0.0623319	-0.0624668	0.205245	-0.0549218	-0.217709	-0.106835	-0.175409	-0.420364	-0.146685	-0.225855	-0.366406	-0.0246108	-0.32919	-0.469627	-0.212854	-0.173973	-0.19688	-0.0667165	0.220531	0.34286	-0.30471	-0.0796607	0.57927	0.552011	0.550875	-0.0244384	0.251897	-0.00175305	0.219069	0.0839884	-0.389996
POLR3H	0.152095	0.530898	0.441638	0.134337	0.0633246	-0.077619	0.165898	0.21888	-0.159679	-0.134757	-0.0858255	-0.0617586	-0.406333	-0.422091	-0.329544	-0.186103	-0.133541	-0.281049	0.0107012	-0.0855458	-0.382881	-0.421915	-0.357149	-0.616713	-0.905858	0.159786	0.185713	0.14332	-0.580308	-0.193445	0.0492723	0.0998615	0.575792	0.439358	0.331299	-0.205107	0.133274	0.136598	0.0143366	0.105504	-0.0668747	-0.116728	0.0647192	-0.025131	-0.14521	0.230618	0.0108289	-0.34865	-0.113652
ACO2	0.133862	0.216068	0.59103	0.539352	0.668063	0.492633	0.538003	0.884631	-0.496121	-0.00355218	0.452092	0.117663	-0.0950492	-0.293579	-0.226276	-0.442926	-0.650091	-0.7998	-0.559838	-0.246541	-0.522939	-0.314649	-0.182052	-0.115984	-0.250523	-0.150062	-0.218758	-0.0647825	-0.322219	-0.375228	-0.282183	0.558837	0.34949	0.25555	0.193585	0.350589	0.145187	0.0923007	0.190394	0.156211	-0.0153697	-0.465375	-0.202354	-0.24959	0.052558	0.111121	0.18103	-0.436005	-0.0452235
L3MBTL2	-0.365398	0.447294	0.215349	0.314057	-0.617821	0.117149	0.233136	-0.0379998	-0.354944	-0.494058	-0.545595	-0.205489	-0.489693	-0.72565	-0.790644	-0.336115	0.0874259	-0.414201	-0.322143	-0.103718	0.139666	-0.223079	-0.3017	-0.158197	-0.298778	-0.738693	-0.444917	-0.429204	-0.411543	-0.11553	-0.3167	-0.139158	0.203235	-0.0125426	0.27199	-0.385176	0.0749863	0.366965	-0.453491	-0.127932	0.133394	0.0932742	0.439689	0.186523	0.210097	0.0484132	0.31729	-0.136197	-0.329672
CHADL	-0.240778	0.198971	-0.105885	-0.133748	-0.490812	-0.222071	-0.184314	-0.240927	0.0285858	-0.463691	-0.465722	-0.387903	-0.747116	-0.445442	-0.271165	-0.0517174	0.272688	0.28719	0.264846	0.0181192	0.112502	-0.147233	0.0601637	-0.397042	-0.679072	-0.116049	0.267838	0.474715	-0.140006	0.203899	0.484415	0.00382422	0.222714	0.48169	0.452015	-0.362079	0.35575	0.128579	0.0882074	-0.00338673	-0.0515478	-0.121357	0.133898	0.260477	0.0273942	0.00235312	-0.237371	-0.408181	-0.329268
EP300	-0.241315	0.246935	0.302487	0.513437	-0.345688	0.354842	-0.0159738	-0.0623126	-0.486329	-0.744488	-0.765814	-0.6527	-0.30812	-0.714351	-0.632116	-0.101945	-0.0403595	-0.384795	-0.473409	-0.533357	-0.0698821	-0.546029	-0.469306	-0.208844	-0.133036	-0.639342	-0.638568	-0.0729203	-0.351236	-0.082862	-0.426218	-0.269955	-0.268286	-0.219411	0.103046	-0.407322	-0.0963352	-0.229597	-0.4585	-0.394703	0.138456	0.162209	0.349396	-0.129739	0.305502	-0.267656	0.130151	-0.30501	-0.652213
ENSSSCG00000000071	0.287598	0.0717911	0.538276	0.460031	0.405634	0.118944	0.121791	0.112333	-0.564253	-0.429913	0.0492389	-0.0773958	0.272939	0.134009	0.0724945	-0.130366	-0.368739	-0.204773	-0.121476	-0.033228	0.0367691	-0.676257	-0.483941	0.0454791	0.109221	0.0232504	-0.365585	-0.0468266	0.141057	-0.0735566	-0.0846956	0.0314869	0.115188	-0.35276	0.156418	-0.425667	-0.50396	-0.545116	-0.209083	-0.265695	-0.444436	-0.177735	-0.00516475	-0.328031	-0.166397	-0.0497826	0.0693063	0.0582036	-0.137454
SLC25A17	-0.0339404	-0.330978	0.259275	-0.0251966	0.462053	-0.293506	0.0042109	0.30037	0.00370087	0.169906	0.584127	0.289298	-0.137589	0.340115	0.367317	-0.0348903	-0.234237	0.0673332	0.101612	0.302397	-0.036179	-0.139018	-0.0226289	0.222167	-0.241972	0.238721	0.346168	0.290381	0.214758	0.127776	0.396055	0.676127	0.474775	0.170766	0.130244	0.205325	0.271301	0.0806954	0.520204	0.548475	-0.247401	-0.372215	-0.0516257	-0.0449668	0.132862	0.559603	0.342374	0.090625	0.286416
ENSSSCG00000000073	0.110982	0.235824	0.190227	0.079877	-0.578547	-0.134982	-0.36247	-0.485573	-0.0457859	-0.443277	-0.839477	-0.464365	-0.159157	-0.442509	-0.569446	0.0589271	0.0686621	-0.0965123	-0.0828142	-0.417656	0.0155134	-0.62808	-0.708791	-0.413118	-0.320918	-0.236667	-0.496136	-0.115975	-0.473686	-0.076699	-0.353681	-0.637832	-0.160973	-0.413267	-0.102983	-0.625495	-0.263502	-0.213184	-0.530209	-0.369419	0.130707	0.540253	0.638307	-0.0506094	0.138294	0.0140719	0.235167	0.0270418	-0.439722
MCHR1	0.423362	-0.235315	-0.477673	-0.244982	-0.411662	-0.325014	-0.579749	-0.294057	0.439255	-0.0878506	-0.272439	-0.32577	-0.292145	-0.0984186	-0.0560575	-0.229652	-0.209766	0.284104	0.0297158	-0.213149	0.240101	-0.147207	0.240756	-0.434407	-0.279761	0.283803	0.204312	0.517988	0.135862	0.435996	0.507279	-0.233299	-0.0979002	0.367614	0.279794	0.131772	0.369018	-0.0182197	0.198743	-0.284857	0.133444	-0.0425298	-0.0342471	0.0514971	0.0207927	-0.389417	-0.395314	-0.467905	-0.448097
MRTFA	-0.255242	-0.315746	-0.160346	0.0298219	-0.108541	0.062042	-0.449733	-0.0330107	0.0648003	-0.422481	-0.379019	-0.68993	-0.530754	-0.251314	-0.167023	0.259037	-0.0832784	0.186839	-0.332263	-0.528768	-0.100913	-0.122119	0.0025604	0.0349621	-0.355416	-0.20573	-0.217597	0.339253	-0.209355	0.331198	0.115038	0.347008	-0.00649954	0.272833	0.0719823	-0.0733136	0.315108	-0.0198937	0.32989	0.447249	0.0203782	0.0144338	0.258634	0.492783	0.868553	0.265018	0.350128	-0.174035	-0.0654022
SGSM3	-0.273365	0.633831	0.459291	0.333732	-0.364587	0.359561	0.247915	-0.0961021	-0.402042	-0.50882	-0.716436	-0.296176	-0.158454	-0.60278	-0.779257	-0.00106783	0.171859	-0.398852	-0.270334	-0.418364	-0.284329	-0.370664	-0.684935	-0.334678	-0.263383	-0.51824	-0.603915	-0.467756	-0.648304	-0.319772	-0.641175	-0.416787	-0.00558541	-0.343689	-0.027825	-0.697899	-0.411308	-0.107213	-0.742494	-0.289577	-0.0351708	0.36083	0.439875	0.0746829	0.0934371	0.0681996	0.334047	0.040296	-0.200617
ADSL	0.328849	0.221878	-0.122223	0.0939382	0.225579	0.417259	0.101236	-0.0299323	-0.0790179	0.199156	-0.0917151	-0.108893	0.672126	0.0728417	0.0729201	0.32058	0.0188592	-0.174311	-0.176445	-0.292277	-0.197681	0.218858	0.00807735	0.0788838	0.493508	0.0871931	-0.413107	-0.495661	-0.267442	-0.356951	-0.674667	-0.451978	-0.435298	-0.286653	-0.468114	0.0475348	-0.554297	-0.203437	-0.288959	-0.204646	0.207811	0.412048	-0.1161	-0.010461	-0.0863549	-0.357262	-0.216191	0.229463	0.181668
TNRC6B	-0.0501238	0.159634	0.057165	0.247592	-0.510044	-0.0807119	-0.217339	-0.314729	-0.366545	-0.537292	-0.668723	-0.591978	-0.30133	-0.605679	-0.474443	0.111151	0.0606097	-0.230591	-0.229013	-0.17646	0.340718	-0.426489	-0.377015	0.125316	-0.1739	-0.674133	-0.730353	-0.386033	-0.50025	-0.225732	-0.471167	-0.240978	-0.0209732	-0.203603	-0.0667746	-0.437489	-0.0897517	0.227037	-0.184763	0.110827	0.352086	0.427796	0.74158	0.261251	0.493895	0.159137	0.328356	0.0957725	-0.284457
FAM83F	-0.268532	-0.582905	-0.448583	-0.183729	-0.0941092	-0.360801	-0.285861	-0.239273	0.416255	0.261719	0.26349	0.177819	0.175269	0.505658	0.526672	0.129679	0.187721	0.500939	0.0296983	0.324423	0.40013	0.480073	0.50979	0.413126	0.407201	0.257417	0.516035	0.13414	0.697827	0.701094	0.459071	0.199293	-0.102911	0.0703731	0.0147184	0.43791	0.297986	0.0530907	0.209114	0.161042	-0.0374797	-0.0990832	-0.303513	0.0121016	0.213047	-0.118701	0.0620996	0.286922	0.113176
GRAP2	0.374253	0.0338251	0.0911043	0.0598721	0.412262	0.279249	0.217671	0.325045	0.139259	0.119772	0.414895	0.401571	0.363679	0.511983	0.05258	-0.43581	-0.497246	0.00599471	-0.205078	-0.200504	-0.284955	0.0322679	0.0564824	-0.333666	0.142714	0.582351	0.187921	0.0576494	0.38498	0.376323	0.316106	0.0966398	0.209535	0.0870087	0.341861	0.0157963	-0.283036	-0.434696	-0.20262	-0.393787	-0.701787	-0.464278	-0.641524	-0.05786	-0.345873	-0.278201	-0.115194	-0.134892	0.203477
ENSSSCG00000000081	0.47757	0.138774	0.191238	-0.246873	0.392153	-0.123939	0.0918585	-0.073378	0.328884	0.672286	0.383749	0.633342	0.823661	0.662794	0.327394	0.17878	-0.0123598	0.054379	0.279899	0.113943	-0.331116	0.0757526	-0.307934	-0.173955	0.212201	0.756713	0.238027	-0.290308	-0.00985265	-0.170136	-0.221945	-0.377206	0.0207564	-0.432275	-0.416311	-0.00916186	-0.574951	-0.312081	-0.301883	-0.172281	-0.223344	0.293406	-0.195752	-0.310675	-0.557933	0.108155	0.0390475	0.520013	0.486982
CACNA1I	0.99451	0.0123423	-0.0613214	-0.0660759	0.254936	-0.191867	-0.24273	-0.010739	0.131441	0.281619	0.204845	0.0495901	0.417709	0.221428	0.162284	-0.124875	-0.530642	-0.134059	2.26475e-05	-0.101068	0.0331671	-0.328277	-0.116778	-0.243685	-0.0483319	0.520344	-0.151378	-0.0798626	-0.157203	-0.170085	-0.0833615	-0.265141	0.0973146	0.00153458	-0.0884854	0.110526	-0.25406	-0.0982766	0.129504	-0.129653	0.071611	0.125842	-0.00345751	-0.116081	-0.244707	-0.126072	-0.223199	-0.0310688	0.0454825
RPS19BP1	0.143032	0.57632	0.632338	0.73677	0.45985	0.556246	0.806376	0.67451	-0.68526	-0.288438	0.313252	0.284598	0.170826	-0.180328	-0.276066	-0.737601	-0.518194	-0.68756	-0.491917	-0.0256795	-0.260357	-0.308363	-0.144225	-0.315165	-0.0130317	-0.0291118	-0.0844594	-0.262226	0.0758273	-0.0679404	-0.0910218	0.192664	0.39799	0.179283	0.602684	-0.0374193	-0.250911	-0.211849	-0.41803	-0.526148	-0.474834	-0.638884	-0.595758	-0.414831	-0.497161	-0.473873	-0.191579	-0.418338	-0.232169
ATF4	0.0733637	-0.17298	0.550199	0.270456	0.762126	0.166404	0.196025	0.379324	-0.142505	0.196964	0.4955	0.336836	0.495369	0.490192	0.335841	0.0313946	-0.326775	-0.179201	-0.186617	-0.080305	-0.432518	-0.251468	-0.361126	0.0914474	0.198695	0.38949	0.08995	0.048606	0.214977	0.0292129	-0.0982019	0.288013	0.0579849	-0.335075	-0.148997	0.136756	-0.282565	-0.510027	-0.0387521	0.0067714	-0.386482	-0.192886	-0.297872	-0.48566	-0.0944243	0.165184	0.313299	0.213036	0.201613
TAB1	0.163893	-0.159486	0.331521	0.425719	0.378908	0.319803	-0.229398	0.155411	-0.211838	-0.463682	-0.237488	-0.513721	0.0556416	-0.0430715	-0.00826189	-0.0106452	-0.421296	-0.0952432	-0.428532	-0.667501	-0.397362	-0.616831	-0.360663	-0.323418	-0.0945107	0.211133	-0.168713	0.503986	0.0645378	0.279823	0.0316387	0.0251136	-0.254529	-0.0788816	0.125442	-0.0924366	-0.130487	-0.788008	-0.0870331	-0.375009	-0.27121	-0.166934	-0.217298	-0.392812	0.177957	-0.345602	-0.0483541	-0.384094	-0.474251
ENSSSCG00000000089	-0.137357	0.244645	-0.214774	-0.182349	-0.472462	-0.234864	-0.136645	-0.572363	0.113347	-0.297675	-0.438889	-0.130407	-0.051475	0.0373568	0.0446372	0.130549	0.516688	0.544153	0.443639	0.213203	0.278104	0.082316	0.091171	-0.270188	-0.0907698	0.202136	0.354447	0.16549	0.230833	0.351589	0.388791	-0.448249	-0.0466297	0.0638281	0.262091	-0.513012	-0.19115	-0.237058	-0.363562	-0.415625	-0.276247	0.0874438	-0.139263	0.0706332	-0.369572	-0.360174	-0.437944	0.0441354	-0.170271
CBX7	0.0970092	0.366221	0.388399	0.133303	-0.317934	-0.0689449	-0.0532532	-0.208102	-0.162322	-0.298083	-0.475428	-0.136754	-0.0747438	-0.256513	-0.613083	0.0050092	-0.0898582	-0.257982	-0.208805	-0.288383	-0.0689474	-0.505721	-0.784519	-0.208674	-0.370191	-0.248236	-0.617484	-0.560922	-0.615929	-0.178688	-0.488486	-0.274714	0.331549	-0.381413	-0.0658621	-0.697809	-0.424529	0.0319776	-0.496238	0.0703606	-0.138551	0.428654	0.674395	0.295143	0.291221	0.502725	0.692023	0.346102	0.121107
APOBEC3B	0.0434161	0.159265	0.468446	0.430509	0.107145	0.391284	0.136113	0.444408	-0.164405	-0.0756781	-0.181807	-0.155173	-0.144553	-0.535811	-0.546953	-0.364558	-0.443084	-0.724521	-0.630219	-0.630314	-0.583846	-0.467537	-0.463236	-0.470532	-0.279642	-0.204886	-0.28634	0.0593787	-0.446108	-0.20664	-0.444525	-0.0439224	-0.133807	-0.0570163	-0.0226271	0.260891	0.19361	-0.103433	-0.212239	-0.302941	0.27931	-0.012401	0.0637775	-0.482904	0.124994	-0.152504	0.208144	-0.501401	-0.52316
NPTXR	-0.311804	0.691525	0.451414	0.475538	-0.141781	0.0180131	0.522917	0.159139	-0.569006	-0.481803	-0.139201	-0.0165678	-0.385443	-0.508802	-0.338808	-0.328625	0.129152	-0.286448	-0.100236	0.296543	0.0552888	-0.215344	-0.127668	-0.268346	-0.563198	-0.237254	0.170671	-0.212923	-0.218721	0.0301904	0.0857871	0.171869	0.654232	0.437894	0.648309	-0.353128	0.0499619	0.237508	-0.290125	-0.0409409	-0.237911	-0.320174	-0.123103	0.00367045	-0.190187	-0.0590936	-0.0331179	-0.210505	-0.207429
DNAL4	-0.274045	0.502226	0.207555	0.273937	-0.581338	0.111673	0.151932	-0.0125156	-0.334109	-0.506449	-0.628327	-0.376574	-0.641293	-0.907344	-0.766322	-0.29218	0.107475	-0.41808	-0.212641	-0.185665	-0.0022702	-0.323813	-0.271875	-0.379213	-0.531595	-0.650125	-0.306861	-0.112968	-0.5489	-0.230644	-0.244451	-0.189462	0.113346	0.175699	0.280308	-0.29812	0.233797	0.328186	-0.298847	-0.185491	0.303613	0.0842779	0.39797	0.0464737	0.100207	-0.0729854	0.0333446	-0.42391	-0.541479
SUN2	0.120629	0.722842	0.643243	0.613962	0.0875336	0.459792	0.39403	0.366226	-0.50397	-0.324967	-0.368118	-0.255939	-0.0936496	-0.730296	-0.650123	-0.304998	-0.274194	-0.785861	-0.52994	-0.510286	-0.573909	-0.559052	-0.577513	-0.649752	-0.504307	-0.187914	-0.337227	-0.218087	-0.725135	-0.378422	-0.583338	-0.226407	0.130231	0.0817911	0.167334	-0.156874	-0.144776	-0.114168	-0.486003	-0.392228	0.124145	0.0398166	0.0129131	-0.36931	-0.122466	-0.261864	0.00148861	-0.457172	-0.477669
GTPBP1	-0.154509	0.379943	0.366935	0.626658	-0.108216	0.408951	0.180423	0.0867918	-0.692299	-0.637988	-0.573602	-0.605163	-0.177897	-0.766442	-0.443106	-0.0464047	-0.0178751	-0.533076	-0.41219	-0.340207	-0.073434	-0.490863	-0.346398	-0.0989365	-0.0828543	-0.629986	-0.583549	-0.147036	-0.418218	-0.342057	-0.548003	-0.208195	-0.247614	-0.109844	0.0545259	-0.233902	-0.10917	-0.131518	-0.326711	-0.319463	0.299765	0.118522	0.219702	-0.274294	0.131975	-0.360126	-0.0935495	-0.336739	-0.631364
ENSSSCG00000000097	0.13867	-0.140926	0.194734	-0.00936744	0.704599	0.0957197	0.415428	0.358746	-0.00488122	0.582154	0.850135	0.764366	0.700229	0.736162	0.541645	-0.0236138	-0.159233	-0.0627801	0.102874	0.39118	-0.122944	0.301684	0.111592	0.384106	0.562359	0.397026	0.229387	-0.259757	0.427157	-0.113988	-0.0360687	0.267742	0.0991996	-0.267824	-0.20768	0.324066	-0.310654	-0.133464	0.0567689	0.093435	-0.313758	-0.231277	-0.446392	-0.277694	-0.391806	0.124485	0.076081	0.420067	0.56576
DMC1	0.16022	0.070931	0.314118	0.473368	-0.346692	-0.23901	-0.269291	-0.14431	-0.254999	-0.540238	-0.48871	-0.434406	-0.295467	-0.509831	-0.374305	-0.380766	-0.309398	-0.303427	-0.388756	-0.228846	0.180189	-0.814645	-0.46039	-0.409868	-0.430634	-0.150116	-0.158334	0.162904	-0.110535	0.278327	0.0355207	-0.197197	0.104306	0.0209808	0.381041	-0.148133	0.184168	-0.141745	-0.243062	-0.401998	0.113873	-0.00619569	0.234231	-0.42089	0.128694	-0.289853	0.0863101	-0.377725	-0.821462
DDX17	0.149274	-0.215808	-0.322175	-0.399849	-0.213899	-0.463843	-0.45345	-0.75136	0.310365	0.35946	-0.210229	-0.00778577	0.597051	0.374782	0.512625	0.715192	0.573179	0.462945	0.560899	0.309709	0.349781	0.160169	-0.0664534	0.342839	0.488754	0.22329	0.0280689	-0.174768	0.0809306	-0.167709	-0.274737	-0.666955	-0.555559	-0.613294	-0.719251	-0.0864211	-0.378121	-0.149336	-0.114676	-0.0458961	0.38976	0.766864	0.316116	-0.187803	-0.174784	-0.0218667	-0.14142	0.684873	0.127536
KDELR3	0.0421648	0.441507	0.103367	0.275116	-0.236179	0.263337	0.409916	0.0174015	-0.195731	-0.0804876	-0.128894	0.238863	0.272813	-0.150219	-0.351577	-0.434336	-0.0247278	-0.326276	-0.221422	0.0212153	0.0735938	0.0442564	-0.0549099	-0.21823	0.277982	-0.143686	-0.151694	-0.479724	0.0660844	-0.0149012	-0.246745	-0.416542	-0.0491555	-0.165785	0.193986	-0.123673	-0.296883	-0.0367803	-0.660637	-0.652798	-0.0955153	-0.0271763	-0.219582	-0.221022	-0.433168	-0.529973	-0.185854	-0.0562356	-0.221484
KCNJ4	-0.167464	0.0411595	0.216672	0.388387	0.068066	0.0624437	0.399035	0.570353	-0.236636	-0.144699	0.375369	0.236547	-0.466241	-0.294627	-0.174665	-0.822718	-0.402406	-0.391899	-0.340381	0.200452	0.049335	-0.105285	0.28386	-0.202946	-0.280913	-0.141458	0.392556	0.290137	0.325428	0.295014	0.492204	0.545253	0.430313	0.58812	0.738906	0.449128	0.637327	0.274987	0.178689	-0.153633	-0.10666	-0.7968	-0.451696	-0.31533	-0.160152	-0.281477	-0.143649	-0.675729	-0.447585
ENSSSCG00000000107	-0.0376354	0.490856	0.424493	0.444015	0.165753	0.616325	0.189867	0.00706504	-0.433213	-0.454155	-0.559364	-0.446962	0.274778	-0.309281	-0.301895	0.222847	0.07527	-0.265575	-0.280283	-0.609481	-0.531259	-0.353192	-0.51409	-0.365869	0.0340365	-0.0715842	-0.429845	-0.113924	-0.387875	-0.238954	-0.58114	-0.462355	-0.387163	-0.330366	-0.140227	-0.474888	-0.603215	-0.674271	-0.641656	-0.54899	-0.135804	0.249009	-0.0833949	-0.277794	-0.114819	-0.415311	-0.149908	-0.107506	-0.295404
TMEM184B	0.100579	0.148488	0.114607	-0.0968681	0.132975	0.551061	0.00509634	0.169368	-0.0261298	-0.200983	-0.307462	-0.292048	-0.145222	-0.19733	-0.380778	0.0746215	-0.13123	-0.108306	-0.0208867	-0.666872	-0.576479	-0.188027	-0.284779	-0.361533	-0.113466	-0.106336	-0.433612	0.257893	-0.381055	-0.388584	-0.241295	-0.17324	-0.338639	-0.162204	-0.184631	-0.330093	-0.245351	-0.391642	-0.105974	-0.22983	-0.104463	0.0768258	0.123527	0.119162	-0.0129746	0.0198156	-0.109246	-0.325173	-0.0328059
PLA2G6	-0.391142	0.305325	0.0687626	0.229914	0.0684442	0.453307	0.533551	0.388885	-0.316191	0.0498881	0.0515306	0.0299835	-0.146885	-0.499056	-0.125106	-0.1289	0.222247	-0.413216	-0.079412	0.0869357	-0.213664	0.311007	0.31406	0.0150126	0.114797	-0.426285	0.0901037	0.00235872	-0.126359	-0.427647	-0.259175	0.0541417	-0.268153	0.221454	-0.00965808	0.402582	0.286703	0.253596	0.00210595	-0.163883	0.432568	-0.16918	-0.272939	-0.314742	-0.266017	-0.393008	-0.433114	-0.424575	-0.300227
BAIAP2L2	-0.0445506	0.400163	0.386852	0.470996	-0.0354432	0.571916	0.207465	0.0494106	-0.342587	-0.534814	-0.489884	-0.256542	0.183572	-0.188176	-0.570588	-0.150904	-0.197285	-0.299904	-0.554166	-0.645282	-0.342316	-0.346114	-0.538852	-0.335421	0.0644648	-0.167053	-0.582009	-0.371314	-0.219952	0.103885	-0.436679	-0.307035	-0.0742123	-0.343372	0.13286	-0.581703	-0.593936	-0.532822	-0.785645	-0.525515	-0.448469	0.07569	-0.0221884	0.0255289	0.103986	-0.256965	0.257909	-0.00739382	-0.148347
SLC16A8	0.26649	0.550867	0.212972	0.0633533	0.0698332	0.09106	-0.00728877	-0.300606	-0.272624	-0.261267	-0.457563	-0.370082	0.220301	-0.179497	0.0155216	0.435024	0.299584	0.0718131	0.323805	-0.128923	-0.217327	-0.315113	-0.369947	-0.34988	-0.233028	0.207084	-0.132126	-0.0162984	-0.456863	-0.393386	-0.309438	-0.546817	-0.136518	-0.124981	-0.157151	-0.585295	-0.574215	-0.416798	-0.320579	-0.276329	-0.0292768	0.382224	0.0721965	-0.10882	-0.371837	-0.195048	-0.421999	0.0469083	-0.0898889
PICK1	-0.181666	0.507573	0.277681	0.29026	0.205576	0.633255	0.650422	0.642783	-0.240589	0.103686	0.138502	0.174872	-0.108927	-0.413682	-0.516081	-0.304396	-0.189953	-0.650641	-0.489458	-0.30087	-0.565182	0.229491	-0.00660411	-0.211118	-0.166953	-0.289816	-0.204216	-0.412676	-0.508264	-0.368661	-0.469782	0.218938	0.217794	0.260725	0.0788471	0.202401	0.0533375	0.319676	-0.175888	0.0747607	0.066846	-0.175249	-0.17933	0.131074	0.0429984	0.0299502	0.156968	-0.267218	0.152862
POLR2F	-0.007314	0.266918	0.525717	0.182864	0.748233	0.62423	0.729109	0.772595	-0.210552	0.350553	0.617856	0.595162	0.309793	0.20382	-0.0715122	-0.250898	-0.322286	-0.50788	-0.19476	-0.127607	-0.72022	0.123399	-0.155986	-0.078257	0.139678	0.113158	-0.0282922	-0.194291	-0.101904	-0.430756	-0.299569	0.329603	0.152912	-0.104844	-0.0851771	0.184902	-0.246552	-0.14252	-0.108476	-0.0217241	-0.325925	-0.348961	-0.403361	-0.223792	-0.343542	0.165109	0.135956	-0.0550609	0.403851
C22orf23	-0.0119927	0.194263	-0.0495719	-0.052641	-0.391983	0.316613	-0.31032	-0.25566	0.0458849	-0.417306	-0.835361	-0.662046	-0.27593	-0.492182	-0.592221	0.228538	0.0897395	-0.0253828	-0.154063	-0.770913	-0.327569	-0.267786	-0.393024	-0.414949	-0.253271	-0.284305	-0.562685	0.0821858	-0.583159	-0.179833	-0.385858	-0.47915	-0.406983	-0.187601	-0.207065	-0.482777	-0.187207	-0.257797	-0.316904	-0.2442	0.155469	0.450359	0.442025	0.255113	0.312537	-0.0540763	0.042398	-0.209788	-0.273366
MICALL1	0.061287	0.154402	0.123393	0.123206	0.00112741	0.480793	-0.150074	0.176492	-0.0201915	-0.422246	-0.502417	-0.577965	-0.379512	-0.439264	-0.519751	-0.0540074	-0.265863	-0.159711	-0.353228	-0.873398	-0.592214	-0.354009	-0.283799	-0.598665	-0.443377	-0.0569413	-0.314241	0.400702	-0.445192	-0.0128072	-0.0996881	-0.0819924	-0.184311	0.162553	0.107399	-0.229015	0.0221612	-0.370667	-0.100402	-0.240373	-0.0792843	-0.0213537	0.0406596	0.112411	0.260343	-0.142534	-0.0493479	-0.575662	-0.332617
EIF3L	0.00623716	-0.254468	0.272251	0.392448	0.634042	-0.0509521	0.287739	0.512126	-0.355508	0.13689	0.720438	0.267333	0.124874	0.178902	0.517998	-0.235389	-0.328157	-0.259258	-0.15579	0.431179	0.108834	-0.0787301	0.255991	0.374919	0.150974	0.089945	0.328339	0.168097	0.428541	0.0555212	0.228889	0.63917	0.238223	0.240741	0.216218	0.600287	0.31017	0.0690645	0.460595	0.2198	-0.00137587	-0.553333	-0.429177	-0.484918	-0.0937861	-0.0713118	-0.0756649	-0.14068	-0.0793959
ANKRD54	-0.118804	0.522621	0.207877	0.0712018	-0.405862	0.00386608	-0.125709	-0.460993	-0.0120802	-0.298896	-0.786634	-0.376724	0.0126892	-0.362728	-0.378349	0.326033	0.424815	0.048201	0.0377747	-0.339857	-0.272719	-0.266647	-0.543682	-0.53046	-0.376017	0.052121	-0.0822372	-0.130468	-0.525572	-0.0296661	-0.358899	-0.662777	-0.135239	-0.203597	-0.117532	-0.586413	-0.359661	-0.294184	-0.650291	-0.352441	0.0301993	0.545827	0.240666	-0.0671807	-0.0619972	-0.13268	0.0126994	0.102504	-0.25208
GALR3	0.37107	0.126628	-0.00510352	-0.0128791	-0.254479	-0.140181	-0.311931	-0.342861	0.0431597	-0.461222	-0.394558	-0.267648	-0.0603613	0.0845062	-0.231754	-0.127018	-0.201289	0.263982	-0.00108544	-0.262795	0.142019	-0.432899	-0.304235	-0.399982	-0.277013	0.249906	-0.186437	0.0590145	0.00858645	0.37707	0.267538	-0.273009	0.228119	-0.0207665	0.352526	-0.669611	-0.360992	-0.375792	-0.304843	-0.302616	-0.524738	0.0154991	0.104742	0.282037	0.00486022	-0.0678562	0.0195073	-0.0113094	-0.0731361
CYTH4	-0.207599	-0.381202	-0.497846	-0.335812	-0.434918	-0.620345	-0.439296	-0.433401	0.37098	-0.122907	-0.0324778	-0.0851865	-0.408044	0.196496	0.325714	0.0164857	0.278495	0.709357	0.368368	0.431209	0.589912	0.210915	0.492528	0.0898459	-0.184902	0.199256	0.624817	0.487893	0.552413	0.717701	0.88014	0.188182	0.197714	0.433202	0.412512	0.0202651	0.474639	0.172336	0.349054	0.17152	-0.140173	-0.2215	-0.09985	0.264502	0.111041	-0.027257	-0.180374	-0.0310135	-0.0876858
TST	-0.0662336	0.212998	0.346141	0.520697	0.747158	0.78127	0.435091	0.611087	-0.443149	-0.203914	0.170228	-0.202431	0.211175	-0.0645672	0.0750433	0.00926449	-0.265371	-0.32187	-0.458798	-0.459787	-0.645369	-0.0174754	0.0489978	-0.131018	0.0917603	0.117559	-0.0527336	0.151574	-0.0459205	-0.0633588	-0.194588	0.294446	-0.127249	0.211822	0.117704	0.163493	-0.186769	-0.495133	-0.0415647	-0.165944	-0.266216	-0.38465	-0.642516	-0.231862	-0.026227	-0.405857	-0.255556	-0.37752	-0.061504
KCTD17	0.0809368	-0.229981	-0.400132	-0.0924532	-0.374002	-0.443589	-0.438822	-0.445061	0.0989823	0.171543	-0.239383	-0.321552	0.0799736	-0.200588	0.182469	0.416987	0.254976	0.041156	0.0172826	0.2022	0.519281	0.106533	0.141467	0.44691	0.157452	-0.261272	-0.213238	-0.322463	-0.230059	-0.144317	-0.36404	-0.23835	-0.240745	-0.0962247	-0.436002	0.282049	0.183411	0.476858	0.234349	0.375384	0.792047	0.590821	0.50689	0.0965379	0.420031	0.0650669	0.0961819	0.336956	-0.079258
CSF2RB	-0.289117	-0.250227	-0.0926131	-0.0184184	0.0108294	-0.0590768	-0.0537001	0.239809	0.0912117	-0.293969	0.164147	-0.0811768	-0.652494	-0.0166194	0.0350772	-0.349516	-0.156425	0.274293	-0.017885	0.0272269	0.0210028	0.016927	0.379519	-0.174777	-0.405052	0.0927701	0.520125	0.728798	0.426345	0.590342	0.867528	0.609575	0.326969	0.64866	0.667044	0.127874	0.597861	0.00465908	0.41239	0.104704	-0.382536	-0.704625	-0.371641	0.146764	0.130144	-0.0318132	-0.134119	-0.546757	-0.190005
NCF4	-0.417185	-0.354937	-0.0131413	0.0680481	0.0241168	-0.0269181	-0.0891954	0.270941	0.122512	-0.169935	0.108911	-0.112983	-0.590975	-0.147709	0.0660946	-0.298604	-0.0893547	0.120508	-0.107492	-0.0554268	-0.119828	-0.0251088	0.312107	-0.193786	-0.310139	0.0330014	0.594178	0.854626	0.415014	0.514547	0.694409	0.501594	0.00907474	0.507799	0.455289	0.424364	0.765022	-0.0551722	0.385238	-0.0378574	-0.056776	-0.586938	-0.37815	-0.269504	0.111547	-0.193979	-0.170278	-0.64521	-0.482442
PVALB	0.196979	0.389876	0.533161	0.414424	0.176207	0.500715	0.460767	0.306678	-0.21441	-0.0324353	0.00312549	0.353094	0.460611	0.0275471	-0.455481	-0.510858	-0.404837	-0.560874	-0.467303	-0.382488	-0.429623	-0.304339	-0.526837	-0.420449	0.227601	0.0606612	-0.321281	-0.408864	-0.0347338	-0.0728398	-0.419576	-0.331766	-0.0374816	-0.451959	0.074498	-0.183837	-0.521149	-0.445723	-0.790696	-0.743821	-0.37612	-0.0785168	-0.24052	-0.451456	-0.403233	-0.334572	0.149885	-0.0568188	-0.147235
IFT27	0.20042	-0.291642	-0.0856312	0.25767	-0.173092	-0.198954	-0.282218	0.0794202	0.129057	0.0787228	-0.0126333	-0.136595	-0.0616717	-0.219378	-0.147528	-0.334408	-0.444923	-0.338243	-0.598755	-0.206422	0.166916	-0.206771	0.0112274	-0.0395183	-0.0617864	-0.0654115	-0.0847015	-0.070753	-0.0157514	0.319062	-0.0751545	0.0670415	0.0267236	0.134841	0.0863441	0.549311	0.442986	0.260285	0.110135	0.00973705	0.405429	0.0128769	0.0881412	-0.201853	0.424118	-0.169306	0.268829	-0.196534	-0.401488
EIF3D	0.149903	0.0478139	0.347428	0.540886	0.595354	0.339199	0.456612	0.843863	-0.542463	-0.155542	0.554181	0.0352441	-0.262114	-0.257043	-0.0388039	-0.575259	-0.688751	-0.609533	-0.489506	-0.00129394	-0.134888	-0.241482	0.189853	0.0461912	-0.204938	-0.178679	-0.0692312	0.116006	0.0109291	-0.126459	0.11396	0.755921	0.448157	0.542931	0.494617	0.441246	0.359226	0.205469	0.448436	0.203017	-0.0689657	-0.74042	-0.349116	-0.137463	0.0696737	-0.0560274	-0.0560212	-0.583477	-0.145386
FOXRED2	-0.213553	0.0301849	0.444344	0.664312	0.219677	0.570707	0.343172	0.733162	-0.437032	-0.433127	0.0273507	-0.192775	-0.438854	-0.534747	-0.517538	-0.686215	-0.625977	-0.691543	-0.819051	-0.514462	-0.380015	-0.393465	-0.112814	-0.267291	-0.214039	-0.415806	-0.226133	0.232353	-0.0257533	0.12551	-0.0195324	0.479488	0.0934537	0.282478	0.489591	0.298016	0.410941	-0.0773168	-0.0192222	-0.239999	-0.0728453	-0.60793	-0.247548	-0.307664	0.25944	-0.269555	0.151354	-0.766293	-0.574738
TXN2	0.262969	0.42255	0.629245	0.412214	0.71242	0.324855	0.747939	0.771167	-0.489603	0.201336	0.686343	0.53505	0.212242	0.0239042	-0.0473667	-0.445863	-0.503432	-0.679671	-0.240045	0.171767	-0.36542	-0.167146	-0.174004	-0.0523372	-0.124702	0.0766961	-0.0501608	-0.357952	-0.193639	-0.447406	-0.232325	0.435342	0.578539	0.145904	0.207187	0.164178	-0.167406	0.132338	0.0206589	0.117575	-0.250502	-0.447905	-0.304	-0.228638	-0.357057	0.182598	0.110563	-0.0974801	0.281672
MYH9	-0.320579	0.0362487	-0.0175868	0.11674	-0.46853	0.338646	-0.0922984	0.0844822	-0.0822941	-0.434746	-0.602931	-0.51095	-0.658812	-0.752635	-0.714409	-0.218229	-0.0518535	-0.304529	-0.351535	-0.569883	-0.173981	-0.20514	-0.13604	-0.266589	-0.251475	-0.678449	-0.440388	0.211479	-0.362254	-0.126308	-0.195041	-0.0824153	-0.314236	0.0470052	0.0630771	-0.0578311	0.370196	0.115186	-0.0884262	-0.191204	0.348822	0.0488173	0.36731	0.0834625	0.377468	-0.102596	0.0773105	-0.558196	-0.556248
MYH11	-0.0805879	0.248764	-0.149379	-0.0201661	-0.474345	-0.119097	0.158322	-0.0668609	0.103074	0.290832	-0.109358	0.193562	-0.0503978	-0.396833	-0.30591	-0.209221	0.184112	-0.328912	-0.0862532	0.195718	0.168561	0.255381	0.119096	-0.0552649	0.0058193	-0.302545	0.0124969	-0.431532	-0.259224	-0.21487	-0.323842	-0.295654	-0.0331835	0.0490915	-0.0965736	0.316504	0.260624	0.596965	-0.189176	-0.0882475	0.581388	0.254306	0.167985	-0.093958	-0.106079	-0.147184	-0.0208921	-0.0193577	-0.179976
ENSSSCG00000000148	0.133281	0.133161	-0.270189	0.0432089	-0.206294	-0.035571	0.0998472	0.0878427	-0.130879	0.121921	0.000618837	-0.112635	-0.200311	-0.517914	-0.029716	-0.189427	0.050373	-0.30347	0.0477559	0.248003	0.271743	0.144107	0.429057	0.0321317	-0.00258056	-0.327926	0.0236206	0.00416759	-0.158647	-0.389095	-0.112517	-0.108631	-0.17222	0.351848	0.0163225	0.487408	0.433901	0.529902	0.279223	-0.0655466	0.726329	-0.0037183	0.00792907	-0.186921	-0.201456	-0.399927	-0.55716	-0.429794	-0.410277
ENSSSCG00000000151	0.061896	-0.409474	-0.565488	-0.250695	-0.403806	-0.602218	-0.357921	-0.473176	0.0665575	-0.0250787	0.0618613	-0.0558824	-0.0791633	0.165803	0.401849	0.0914026	0.210462	0.430761	0.374507	0.662371	0.982609	0.195729	0.491607	0.618759	0.316991	-0.204852	0.0337673	-0.0606279	0.45337	0.18038	0.361679	0.0338099	0.00803875	0.0483002	0.0512849	0.0616029	0.203975	0.416867	0.389763	0.270758	0.239109	0.0524902	0.253615	0.271128	0.113794	0.0181105	-0.156049	0.274645	0.024011
RBFOX2	0.172024	-0.469673	-0.576254	-0.671329	-0.0661117	0.0166232	-0.343642	-0.164595	0.673968	0.571675	0.144721	0.202475	0.253234	0.486223	0.101871	0.304421	0.0178828	0.325762	0.164648	-0.210942	-0.0417218	0.543915	0.222422	0.287397	0.466165	0.109171	-0.224033	-0.128322	0.0278793	-0.100074	-0.135711	-0.129283	-0.386275	-0.327452	-0.604983	0.179087	-0.0967949	0.111741	0.205002	0.27154	0.139828	0.367447	0.235681	0.489419	0.256754	0.341343	0.222565	0.387016	0.597889
FBXO7	0.122058	0.387508	0.0182983	0.512803	0.260491	0.236659	0.41731	0.175595	-0.59729	-0.174676	0.13578	-0.133117	0.312279	-0.178128	0.212641	-0.0177291	-0.00917561	-0.275386	-0.225596	0.275696	0.253071	0.131691	0.337011	0.253904	0.239043	-0.113535	-0.103013	-0.450325	-0.00897237	-0.138276	-0.248212	0.0537927	0.126384	0.297089	0.2116	0.127731	-0.205399	0.130395	-0.0472528	-0.0298295	0.0928241	-0.152355	-0.382872	-0.0448657	-0.146279	-0.500599	-0.414901	-0.0254505	-0.0446446
BPIFC	-0.0534067	-0.00432475	0.0292203	-0.021623	-0.148798	-0.595503	-0.036234	-0.237212	-0.200506	-0.211482	0.147084	0.0906302	-0.247944	0.092932	0.27608	-0.0316841	0.168733	0.28801	0.404651	0.721036	0.62583	-0.146769	0.0934804	0.264069	-0.250296	-0.0123738	0.284222	0.0214226	0.255836	0.175928	0.486749	0.267385	0.55739	0.218539	0.384038	-0.267059	0.110782	0.277018	0.240964	0.325966	-0.197584	-0.199788	0.137745	0.149386	-0.0820731	0.286116	0.0155781	0.206124	0.0812027
RTCB	0.00678476	0.367466	0.485186	0.118156	0.281659	-0.00744165	0.683211	0.425898	-0.17034	0.366615	0.624115	0.85878	0.206047	0.210314	-0.0778869	-0.454528	-0.160705	-0.398708	0.0307981	0.477994	-0.120257	0.0645417	-0.169125	-0.010192	-0.0396337	0.0909882	0.1992	-0.484611	0.0246055	-0.225554	-0.0603761	0.244982	0.616421	-0.0479502	0.180498	0.035981	-0.141108	0.281846	-0.208108	0.0578203	-0.319564	-0.298892	-0.178736	-0.167348	-0.476428	0.321498	0.282491	0.220581	0.395135
PRDM4	-0.243215	0.596043	0.537489	0.360967	0.0135318	0.270709	0.659732	0.252122	-0.512876	-0.161287	0.0300503	0.317678	0.0535108	-0.202439	-0.473774	-0.212259	0.00380699	-0.496909	-0.232779	0.135103	-0.0942316	-0.0717034	-0.415817	0.0852438	-0.0578294	-0.427603	-0.415553	-0.820104	-0.367328	-0.34728	-0.505469	0.0831585	0.494144	-0.21428	0.110723	-0.444611	-0.408853	0.242612	-0.507471	0.10441	-0.270209	0.000250421	0.200558	0.191987	-0.033981	0.367078	0.520171	0.330086	0.32999
PWP1	0.149218	-0.730091	-0.213087	-0.159307	0.035316	-0.301569	-0.635583	0.0137851	0.410217	-0.0248804	0.0814432	-0.250351	-0.347057	0.164614	0.174932	-0.111272	-0.414381	0.262822	-0.142463	-0.284681	0.037641	-0.263502	0.101368	-0.0743883	-0.214517	0.252399	0.215177	0.759028	0.325863	0.542464	0.579464	0.352879	-0.0556006	0.213818	0.137783	0.358362	0.555643	-0.148509	0.55264	0.157627	-0.00243017	-0.240875	0.0164829	-0.0464573	0.443138	0.0919877	0.132942	-0.335794	-0.266441
BTBD11	0.323358	-0.196153	0.0257289	0.258751	0.662163	0.0454385	0.159492	0.242899	-0.359468	0.0149046	0.572902	0.0952717	0.426186	0.403078	0.703103	-0.0256889	-0.248018	0.0434151	0.0834638	0.37824	0.243083	-0.0270251	0.365104	0.376395	0.426919	0.287261	0.174648	0.168561	0.548219	0.0260569	0.253789	0.302121	-0.00660727	0.11927	0.147173	0.283075	-0.135285	-0.273369	0.347718	-0.043241	-0.188359	-0.432734	-0.541019	-0.336449	-0.321494	-0.367922	-0.489467	-0.0502003	0.0132654
CRY1	-0.464905	-0.124077	-0.393659	-0.394249	-0.190653	-0.266749	-0.184223	-0.514781	0.163331	-0.076771	-0.130218	-0.110315	-0.0406739	0.313511	0.471326	0.634402	0.757723	0.802524	0.620221	0.427675	0.325225	0.493413	0.373039	0.372741	0.139812	0.0936907	0.389111	0.164382	0.308002	0.240347	0.369644	0.00284895	-0.0945136	0.0532904	-0.0820789	-0.312508	-0.0834774	-0.0375364	0.130119	0.296932	-0.173835	0.1373	-0.0394031	0.399943	0.027644	0.128283	-0.191814	0.419254	0.346411
RIC8B	-0.0928523	-0.400793	-0.0988389	-0.0805751	-0.204697	-0.387247	-0.163642	-0.0852903	0.255269	0.0130868	0.253255	0.331615	-0.0853027	0.413273	0.00961918	-0.325138	-0.232912	0.223318	-0.153183	0.220698	0.412286	0.0351061	0.0464836	0.226408	0.0645859	0.0672329	0.120248	-0.127404	0.488911	0.655208	0.454634	0.341811	0.440062	-0.0246611	0.318666	-0.0175287	0.151898	0.161149	0.026351	0.210453	-0.42328	-0.248532	0.0524935	0.281859	0.312568	0.334298	0.578073	0.300219	0.238703
POLR3B	-0.344818	-0.244911	-0.38662	-0.216906	0.155942	-0.0186819	-0.00839883	-0.260071	-0.0718303	0.0778248	0.157879	-0.0495838	0.283955	0.396862	0.642298	0.681341	0.568361	0.526403	0.419034	0.451172	0.36268	0.600206	0.489736	0.796377	0.594664	-0.0940909	0.052405	-0.132837	0.329481	-0.0634482	0.00479757	0.137223	-0.268349	-0.120865	-0.338629	-0.028746	-0.212551	0.0262402	0.267867	0.430598	0.01737	0.142196	-0.0683666	0.334003	0.116257	0.0976859	-0.159289	0.543924	0.495523
CKAP4	-0.0833772	0.158694	0.136483	0.133071	-0.395164	0.0322103	0.0208709	-0.0813105	-0.00568867	-0.460814	-0.333109	-0.0253267	-0.321398	-0.179978	-0.43267	-0.562986	-0.12056	0.027516	-0.0873839	-0.163173	0.034383	-0.33382	-0.170987	-0.555684	-0.230384	-0.00936165	0.128873	0.308349	0.274608	0.443108	0.430716	-0.195013	0.0771949	0.0566355	0.577	-0.354584	0.0554726	-0.303872	-0.442416	-0.689446	-0.421796	-0.322818	-0.165374	-0.189005	-0.284244	-0.393276	-0.15692	-0.43599	-0.527529
TEX49	-0.101883	0.0494528	0.157477	0.489992	-0.273106	-0.0250648	-0.269073	-0.299508	-0.328489	-0.670563	-0.609716	-0.624272	-0.0567676	-0.297778	-0.234273	0.0843146	-0.0473302	-0.0405374	-0.469754	-0.32502	0.206927	-0.481871	-0.359133	-0.03189	-0.1092	-0.221443	-0.382393	-0.163713	-0.0986732	0.397836	-0.173194	-0.15743	0.00336171	-0.116395	0.195788	-0.393172	-0.178617	-0.271877	-0.362163	-0.145155	-0.0879843	0.180816	0.217256	0.027627	0.488883	-0.190467	0.285871	0.0659178	-0.399165
ADCY6	-0.0278845	0.353951	0.210492	0.459952	-0.328758	0.262243	-0.0601834	-0.0607778	-0.337304	-0.487913	-0.730124	-0.640675	-0.223656	-0.806052	-0.552185	-0.0772574	-0.0288427	-0.458416	-0.444936	-0.525884	-0.170023	-0.475051	-0.36349	-0.414558	-0.272352	-0.409642	-0.418501	-0.0282055	-0.519386	-0.165799	-0.481068	-0.420738	-0.301917	-0.0192715	0.0306832	-0.120265	0.038863	-0.107995	-0.3792	-0.434207	0.428335	0.267889	0.231886	-0.293492	0.153502	-0.449885	-0.115541	-0.436747	-0.752089
DDX23	-0.0576682	0.347569	0.46408	0.168114	-0.0576556	0.215577	0.171828	0.0661667	-0.359423	-0.464233	-0.294628	-0.116569	-0.225386	-0.201257	-0.574689	-0.0637246	-0.15294	-0.23003	-0.153484	-0.286929	-0.178316	-0.444339	-0.647804	-0.104038	-0.315828	-0.360322	-0.642302	-0.365152	-0.461029	-0.247354	-0.310788	0.0471539	0.373477	-0.276465	0.0909597	-0.78464	-0.434266	-0.0819328	-0.341149	0.128908	-0.418493	0.0807785	0.496736	0.411689	0.244256	0.554871	0.589417	0.180268	0.236475
CCDC65	0.0649843	-0.679731	-0.267316	-0.210085	-0.281149	-0.549248	-0.781607	-0.536896	0.431895	0.0202906	-0.246904	-0.263613	0.0420029	0.230696	0.335003	0.233666	0.0704226	0.440356	0.130097	-0.0460931	0.321028	-0.253301	-0.0719505	0.0726363	0.134975	0.228023	0.2006	0.509659	0.401137	0.478249	0.304406	-0.240184	-0.444261	-0.291208	-0.217556	0.165425	0.239598	-0.298418	0.150995	-0.13976	0.229516	0.270851	0.209401	-0.349662	0.217556	-0.115206	0.0363294	0.0922936	-0.414845
FKBP11	0.0695306	0.0470823	-0.0453057	0.0178328	-0.316615	0.0491188	-0.195728	-0.129775	0.167208	-0.291076	-0.403199	-0.229967	-0.252276	-0.239118	-0.259035	-0.34578	-0.0691837	0.0828086	-0.0189818	-0.330899	-0.118729	-0.281201	-0.0432601	-0.658345	-0.221037	0.15827	0.237484	0.589423	0.178646	0.33591	0.372092	-0.355701	-0.272698	0.130233	0.338892	-0.0713616	0.184696	-0.392577	-0.251849	-0.746008	-0.0811636	-0.163116	-0.236305	-0.371341	-0.314103	-0.613938	-0.472258	-0.616695	-0.698688
WNT10B	0.217711	0.186991	-0.246271	-0.313124	-0.193397	0.201372	-0.195312	-0.405905	0.207328	-0.100666	-0.467939	-0.226477	0.218502	0.080398	-0.0615474	0.275585	0.276756	0.349832	0.35631	-0.316634	-0.154358	0.0508948	-0.068846	-0.349985	0.163046	0.216055	-0.122142	0.162688	-0.0605562	-0.119537	-0.064289	-0.681555	-0.518259	-0.263062	-0.218997	-0.45939	-0.477112	-0.502819	-0.360862	-0.552739	-0.11459	0.329534	-0.0325872	0.0523919	-0.374816	-0.380266	-0.507736	-0.0313439	-0.0616806
DDN	-0.114807	-0.0481146	0.0987565	0.278294	0.0224991	-0.313833	-0.0802583	-0.150722	-0.337399	-0.527716	-0.0245201	-0.246391	-0.225159	0.00663993	0.353714	-0.0734625	0.0803315	0.310541	0.175066	0.396614	0.423436	-0.313846	0.149193	0.026465	-0.207378	0.128868	0.419267	0.454865	0.481602	0.476242	0.64542	0.237043	0.262231	0.341213	0.586219	-0.188634	0.14382	-0.229994	0.145809	-0.101096	-0.32753	-0.425892	-0.287041	-0.204886	-0.137988	-0.284467	-0.344978	-0.199625	-0.381442
PRKAG1	0.319021	-0.128066	0.268716	0.00234817	0.567674	-0.231879	0.25604	0.347685	0.0767613	0.426978	0.851118	0.746201	0.362489	0.670374	0.422902	-0.337439	-0.404681	-0.0152582	0.0795112	0.433613	-0.0145399	-0.0133062	0.0262996	0.0634338	0.0469225	0.593036	0.454662	-0.0257518	0.443395	0.207973	0.391672	0.426379	0.561579	0.0685774	0.232442	0.235617	-0.0665222	-0.0454422	0.170298	0.130923	-0.513963	-0.466447	-0.427234	-0.216327	-0.363297	0.229281	0.150909	0.199112	0.416475
RHEBL1	0.0321441	0.244814	-0.0667664	-0.122159	-0.102284	0.0108439	-0.0256802	-0.404604	0.125461	-0.154737	-0.230453	0.0453847	0.360045	0.398929	0.0820236	0.207892	0.279533	0.471489	0.222719	-0.0216968	0.00365619	0.119962	-0.093914	-0.203977	0.11993	0.425014	0.133646	-0.138252	0.193315	0.355334	0.149429	-0.386187	0.0255103	-0.168905	0.101295	-0.598485	-0.602556	-0.478641	-0.52107	-0.341968	-0.606253	0.122736	-0.244643	0.20242	-0.270506	-0.190702	-0.125693	0.345835	0.254023
DHH	-0.0448934	-0.137472	-0.683558	-0.308986	-0.527532	-0.481181	-0.481834	-0.65045	0.242768	0.127251	-0.359595	-0.406641	-0.0141108	-0.165677	0.317347	0.580807	0.595093	0.41623	0.321142	0.322285	0.58725	0.403429	0.455856	0.353337	0.108411	-0.113176	0.1029	-0.116535	-0.113232	0.0016574	-0.0787347	-0.341194	-0.304266	0.151191	-0.323889	0.181065	0.215632	0.451121	0.259496	0.31073	0.714673	0.562201	0.297229	0.27082	0.251563	-0.134192	-0.291193	0.268159	-0.0499901
LMBR1L	-0.170054	0.292065	-0.0550208	0.354225	-0.0922537	-0.085951	0.159239	0.168788	-0.33997	-0.214846	-0.046345	-0.339836	-0.426212	-0.591943	-0.0300533	-0.069111	0.0745018	-0.225305	-0.236915	0.221206	0.195365	0.0801516	0.375855	0.0150366	-0.464996	-0.235902	0.209541	-0.058053	-0.281533	0.0424292	0.0511353	0.332096	0.393889	0.772844	0.403004	0.30737	0.500301	0.568947	0.308164	0.364803	0.376944	-0.194073	-0.119798	0.135245	0.244363	-0.164343	-0.199653	-0.338855	-0.247685
TUBA1B	0.137891	-0.0702533	-0.215491	-0.49284	-0.115518	-0.0454253	0.159456	0.138891	0.545479	0.696421	0.411002	0.73238	0.118957	0.291449	-0.128208	-0.329801	-0.0799389	-0.0578329	0.184256	0.140507	-0.107982	0.447804	0.16683	-0.093304	0.189006	0.141696	0.178317	-0.16665	0.0876958	-0.156544	0.0387364	-0.0912482	0.0106481	-0.113816	-0.184319	0.321397	0.120392	0.343702	-0.0150805	-0.0623504	0.0633405	-0.00451496	-0.0323591	0.0511194	-0.336521	0.180587	0.0735131	0.0772164	0.348268
ENSSSCG00000000191	-0.242321	0.336147	0.261881	0.426366	-0.457964	0.285774	-0.0647713	-0.0725621	-0.372951	-0.791348	-0.840179	-0.699793	-0.54048	-0.813215	-0.740185	-0.177076	-0.0307345	-0.307014	-0.423281	-0.580439	-0.138571	-0.554895	-0.434564	-0.451998	-0.439608	-0.541702	-0.466434	0.0947895	-0.434424	0.0267276	-0.227646	-0.239339	-0.11048	0.0277206	0.282844	-0.456689	0.0519667	-0.164951	-0.411886	-0.378319	0.0791196	0.0838621	0.316265	-0.0162801	0.295142	-0.246048	0.0682503	-0.47605	-0.693549
ENSSSCG00000000194	-0.0384261	-0.361834	-0.262712	-0.389732	-0.17109	-0.369193	-0.0895573	0.0984352	0.620674	0.489345	0.459444	0.581197	-0.189065	0.347198	0.0385508	-0.418204	-0.165755	0.182196	0.0506578	0.236638	0.10126	0.341731	0.316365	-0.0749946	-0.0935445	0.288923	0.555233	0.181307	0.395124	0.467553	0.571043	0.301081	0.315387	0.256073	0.218033	0.447495	0.521469	0.368961	0.2442	0.153095	-0.115251	-0.305091	-0.169647	0.0980296	-0.011147	0.220578	0.220791	-0.0351122	0.192647
PRPH	0.661293	-0.238905	-0.294524	-0.28367	0.19862	-0.365127	-0.325733	-0.0125826	0.190346	0.382475	0.347048	0.00466695	0.114317	0.216351	0.296156	0.169278	-0.319351	0.0361315	0.118749	0.142504	0.244954	0.00634452	0.153707	0.270325	-0.0868499	0.216185	-0.177112	-0.161883	-0.240441	-0.250351	-0.0497086	0.16901	0.257479	0.164185	-0.235275	0.239396	0.0461982	0.403186	0.606863	0.621084	0.279506	0.176604	0.300512	0.384847	0.248832	0.428105	0.103464	0.218954	0.436324
C1QL4	-0.169794	-0.156467	0.143632	0.302427	0.520059	0.593293	0.519026	0.538774	-0.33578	0.0949317	0.495848	0.325007	0.361997	0.225424	0.150073	-0.233113	-0.240639	-0.328399	-0.286575	0.0222664	-0.114734	0.246455	0.228447	0.435106	0.740892	-0.249426	-0.212999	-0.164828	0.426624	-0.167102	-0.192863	0.303047	-0.278286	-0.245176	-0.0712781	0.339323	-0.140727	-0.175421	-0.026441	-0.176861	-0.143875	-0.389327	-0.418278	-0.271016	-0.143995	-0.250499	-0.0570922	-0.0399551	0.09451
ENSSSCG00000000199	0.136001	-0.367791	-0.248906	-0.150445	0.132357	-0.0437295	-0.507536	-0.320106	-0.000301255	-0.258453	-0.222713	-0.545419	0.0806929	0.235193	0.32277	0.602374	0.0564848	0.446506	0.136682	-0.219463	0.149267	-0.10484	-0.0122368	0.3515	0.158815	0.0408262	-0.34961	0.17585	0.00794295	0.0423708	-0.0047727	0.0190788	-0.259349	-0.176203	-0.282424	-0.305652	-0.272025	-0.328469	0.289463	0.321108	-0.0745423	0.255461	0.265814	0.385832	0.457221	0.198765	0.0525709	0.268878	0.213016
MCRS1	0.438045	0.130406	0.298271	0.154366	0.274545	-2.96312e-05	-0.0142621	0.156293	-0.251028	0.154617	0.0328487	-0.12066	0.162687	-0.237151	-0.0666775	0.152002	-0.26501	-0.492775	-0.119049	-0.130552	-0.166836	-0.402625	-0.413898	0.0584887	-0.143306	-0.121718	-0.484383	-0.294006	-0.617176	-0.667104	-0.627882	-0.0750107	0.0208945	-0.206055	-0.405052	0.0754285	-0.15271	0.151082	0.147537	0.265821	0.446288	0.349984	0.444578	-0.146122	0.113181	0.307342	0.202831	0.0932053	0.0377439
KCNH3	-0.12034	0.0774429	-0.494363	-0.472513	-0.755813	-0.397849	-0.502057	-0.871731	0.253671	-0.107998	-0.739714	-0.440296	-0.113871	-0.200316	-0.0389898	0.655778	0.755591	0.522267	0.54169	0.116997	0.416976	0.176423	-0.00822565	0.105945	-0.026945	-0.213924	-0.162003	-0.13977	-0.315645	-0.158156	-0.18313	-0.653625	-0.354442	-0.22322	-0.40537	-0.480079	-0.156934	0.18125	-0.129682	0.0945246	0.426611	0.776297	0.625207	0.41395	0.133921	0.100527	-0.126134	0.393864	0.0167162
PRPF40B	-0.189312	-0.0586191	0.0502745	-0.118362	0.0264995	-0.254299	-0.00351358	-0.0480366	0.183939	0.338136	0.119568	0.189748	0.00243579	-0.0328809	0.323375	0.0982656	0.341032	0.071982	0.348464	0.311495	-0.116373	0.0862494	0.111352	-0.142169	-0.0835	0.233922	0.668629	0.445853	0.14952	-0.0504994	0.179229	-0.10651	-0.235961	0.0722202	-0.133067	0.428124	0.371065	0.00010833	0.128478	-0.158271	0.359374	0.0147518	-0.217784	-0.649976	-0.4221	-0.214649	-0.376009	-0.171197	-0.335273
FAM186B	-0.0135763	0.246788	0.470706	0.163517	0.0345456	0.347145	0.16771	0.0053348	-0.292427	-0.121289	-0.306951	-0.0206329	0.250023	-0.140505	-0.439956	0.151581	-0.0280449	-0.405729	-0.160562	-0.365367	-0.315592	-0.356966	-0.752307	0.036337	0.174197	-0.390911	-0.782314	-0.516394	-0.485506	-0.573112	-0.803004	-0.337126	-0.215978	-0.768502	-0.472049	-0.496573	-0.599427	-0.235869	-0.517312	-0.12692	0.00138888	0.457153	0.536461	-0.0596478	0.0762013	0.332324	0.503011	0.348782	0.11959
FAIM2	0.502772	0.431537	0.0641638	-0.00684113	-0.191368	-0.470968	-0.139174	-0.457371	-0.161846	0.02577	-0.246012	-0.119401	0.252959	-0.145818	0.0845696	0.277932	0.199798	-0.0277125	0.328141	0.332616	0.32314	-0.306226	-0.298228	-0.0782945	-0.255664	0.145402	-0.127734	-0.429505	-0.468854	-0.375277	-0.328278	-0.507254	0.216871	-0.0899581	-0.162028	-0.345377	-0.367628	0.181132	-0.145128	0.0548268	0.288549	0.527414	0.390016	-0.0193226	-0.24835	0.0658411	-0.140038	0.346571	0.0207293
ENSSSCG00000000207	0.618379	0.355907	0.247209	0.341676	0.549613	0.520939	0.388176	0.576469	-0.362535	-0.0932879	0.29461	0.032518	0.185023	-0.0524933	-0.161749	-0.440242	-0.675941	-0.480674	-0.349338	-0.315828	-0.332115	-0.244616	-0.0247676	-0.315199	-0.0676586	0.173317	-0.308015	-0.109085	-0.183037	-0.263173	-0.130005	0.128647	0.24088	0.254266	0.294173	0.00880468	-0.287384	-0.186919	-0.0111445	-0.237897	-0.292628	-0.397732	-0.38099	-0.0131977	-0.269456	-0.280709	-0.287908	-0.421493	0.037125
NCKAP5L	-0.22344	0.381033	0.192272	0.216902	-0.41233	0.239794	-0.141852	-0.367979	-0.290896	-0.631412	-0.925098	-0.679446	-0.183165	-0.568056	-0.508996	0.304309	0.314047	-0.0623392	-0.109292	-0.498462	-0.158017	-0.397942	-0.528748	-0.287405	-0.211328	-0.401697	-0.519852	-0.0852395	-0.516403	-0.174148	-0.466078	-0.530511	-0.329539	-0.300373	-0.123291	-0.675603	-0.340076	-0.324363	-0.537828	-0.320972	0.0985837	0.472915	0.432069	0.045777	0.193416	-0.135405	0.0432681	-0.040968	-0.395685
AQP5	0.325873	0.19938	0.0871424	0.170852	0.424381	0.37088	0.351361	0.632335	-0.27812	0.0220792	0.398381	0.0366263	-0.162795	-0.159614	-0.202234	-0.304216	-0.555669	-0.449105	-0.340197	-0.158494	-0.203248	0.0197899	0.15389	0.0279536	-0.214304	-0.135042	-0.345755	-0.236901	-0.358977	-0.33948	-0.141067	0.509201	0.463461	0.439365	0.210155	0.156144	0.0525911	0.355972	0.359457	0.413629	-0.0693887	-0.355539	-0.0678531	0.433195	0.191493	0.244246	0.090271	-0.263166	0.344285
AQP6	-0.0983412	-0.425122	-0.199113	-0.089105	0.000528601	-0.378274	-0.226542	-0.0173235	0.217206	-0.118283	0.277165	0.0652527	-0.31966	0.287307	0.388075	-0.279132	-0.0917145	0.466075	0.167563	0.308336	0.306053	0.00989566	0.433762	-0.0531125	-0.159613	0.362533	0.72324	0.727728	0.738252	0.747057	0.98666	0.418754	0.227433	0.479427	0.580065	0.226612	0.508016	-0.1052	0.391887	-0.0367544	-0.351842	-0.604854	-0.453565	-0.113778	-0.0811634	-0.197758	-0.270634	-0.326919	-0.234868
GPD1	0.279332	-0.0844047	0.159757	0.116674	0.601172	0.495854	0.287745	0.537052	0.0964146	0.440765	0.504755	0.404593	0.538885	0.381497	0.0116091	-0.189607	-0.51882	-0.371452	-0.453895	-0.378321	-0.519351	0.162405	-0.0499933	-0.000498509	0.389843	0.268114	-0.186173	-0.267421	0.0242706	-0.093049	-0.332305	0.149761	-0.0738316	-0.196791	-0.223686	0.382009	-0.249263	-0.208391	-0.0875362	-0.0689894	-0.189039	-0.136307	-0.357227	-0.121163	-0.0152441	-0.0194863	0.226839	0.0595305	0.357321
SMARCD1	0.346501	0.37905	0.0812762	-0.052539	0.223305	0.384141	0.304466	0.0836267	-0.15137	0.352295	0.0303811	0.164495	0.558842	-0.0110381	-0.110038	0.25174	0.0361394	-0.377649	0.0508471	-0.121242	-0.263306	0.14568	-0.216357	0.116315	0.375476	-0.126209	-0.581667	-0.668299	-0.531153	-0.846667	-0.861801	-0.429125	-0.278895	-0.461145	-0.620417	-0.0927436	-0.604318	0.0483167	-0.25973	-0.0399102	0.288511	0.48944	0.218649	0.0353983	-0.24499	0.0709645	-0.0359519	0.330166	0.382147
ASIC1	0.205871	0.44039	0.365906	0.392609	0.490543	0.50774	0.376964	0.228779	-0.4746	-0.132639	0.0201466	-0.0722573	0.51206	0.0626418	-0.0703479	0.209612	-0.166607	-0.327235	-0.325019	-0.275041	-0.331233	-0.0971123	-0.324046	0.0793633	0.168089	0.0188469	-0.537284	-0.627362	-0.38847	-0.334543	-0.638184	-0.0473827	0.120132	-0.219874	-0.156494	-0.344846	-0.731699	-0.272304	-0.34878	0.0501264	-0.285006	0.140231	-0.0743399	0.164094	0.0530066	0.0469324	0.186613	0.315867	0.398921
ENSSSCG00000000217	-0.454846	-0.308848	-0.0461884	-0.438401	-0.230061	-0.195867	-0.0186598	-0.167371	0.406557	0.303372	0.159422	0.529374	0.00319822	0.459504	-0.0647799	0.102092	0.254338	0.292382	0.21606	0.195722	0.0623141	0.343589	-0.140109	0.344745	0.24343	-0.117193	0.0174721	-0.247859	0.221189	0.136109	0.0569221	0.123032	0.0831497	-0.476788	-0.267053	-0.186801	-0.0625956	0.156599	-0.126745	0.313773	-0.268452	0.14992	0.330871	0.333103	0.197665	0.701837	0.71996	0.623598	0.577413
SCN8A	0.0913945	0.0628989	-0.0934162	-0.263678	-0.22181	-0.391857	-0.385453	-0.778336	0.159457	-0.0562649	-0.413581	-0.147269	0.423712	0.343852	0.331041	0.639986	0.554185	0.587526	0.540753	0.168993	0.215154	-0.0803537	-0.284055	0.0126998	0.124993	0.366508	0.0858846	-0.0686646	0.0422082	0.0881073	-0.0438489	-0.625093	-0.231451	-0.459154	-0.327337	-0.591845	-0.580035	-0.431487	-0.35251	-0.168333	-0.137552	0.581294	0.201491	-0.0190025	-0.211121	-0.0074917	-0.109269	0.597555	0.125055
ANKRD33	-0.144866	-0.574138	-0.29767	-0.144805	0.0796358	-0.288173	-0.185987	-0.0393452	0.22381	-0.00021312	0.388418	0.17596	-0.0871724	0.479546	0.551074	-0.182842	-0.0189046	0.521074	0.230617	0.389383	0.387115	0.188529	0.54256	0.212005	0.242078	0.301236	0.639139	0.637117	0.935569	0.671376	0.891965	0.372557	-0.0179215	0.245279	0.379505	0.30363	0.382122	-0.176974	0.377394	-0.0850109	-0.323447	-0.555783	-0.49619	-0.16817	-0.1389	-0.260073	-0.312422	-0.16228	-0.131381
ACVRL1	0.0895459	-0.0743692	-0.00384063	0.0695625	0.130979	0.0686468	0.203106	0.482943	-0.178288	0.165555	0.340541	0.0703887	-0.368899	-0.394104	-0.076882	-0.360884	-0.292241	-0.465693	-0.0779635	0.153877	0.0406053	-0.0123233	0.277157	0.119702	-0.111672	-0.378984	-0.0586554	0.148319	-0.134386	-0.450782	-0.0231715	0.367324	0.0517298	0.330543	0.0574523	0.562164	0.558455	0.527817	0.533122	0.217598	0.511544	-0.289931	0.0673183	-0.148796	-0.0203479	0.0382861	-0.178818	-0.488643	-0.21627
ACVR1B	0.0565669	0.218014	0.420968	0.485917	0.287846	0.0968833	0.140343	-0.0607345	-0.523112	-0.588415	-0.0984717	-0.176017	0.250057	0.16762	0.178709	-0.0253715	-0.0785133	0.095162	-0.0550293	0.0421299	0.0720207	-0.4703	-0.278688	-0.086579	0.0264035	0.219248	0.00117829	0.05748	0.308205	0.307289	0.181082	-0.0155103	0.175537	-0.0959345	0.405348	-0.54079	-0.509334	-0.666537	-0.36012	-0.381457	-0.66014	-0.265735	-0.331408	-0.250984	-0.240704	-0.321079	-0.155031	0.0408253	-0.178275
GRASP	-0.38967	-0.127868	-0.609907	-0.636573	-0.397587	-0.044925	-0.253178	-0.407748	0.622331	0.382248	-0.256164	-0.0349106	-0.0372225	0.0857715	0.0953665	0.558027	0.692826	0.525472	0.396287	-0.0343543	-0.0860575	0.758094	0.384608	0.0719509	0.162386	0.0394473	0.275203	0.0890807	-0.0739726	0.00452978	-0.0218687	-0.303011	-0.477893	-0.0121545	-0.470083	0.115782	0.139419	0.182128	0.0451859	0.159997	0.336747	0.452063	0.0724121	0.358178	0.101555	0.0465968	-0.14663	0.22246	0.273321
KRT5	-0.0983412	-0.425122	-0.199113	-0.089105	0.000528601	-0.378274	-0.226542	-0.0173235	0.217206	-0.118283	0.277165	0.0652527	-0.31966	0.287307	0.388075	-0.279132	-0.0917145	0.466075	0.167563	0.308336	0.306053	0.00989566	0.433762	-0.0531125	-0.159613	0.362533	0.72324	0.727728	0.738252	0.747057	0.98666	0.418754	0.227433	0.479427	0.580065	0.226612	0.508016	-0.1052	0.391887	-0.0367544	-0.351842	-0.604854	-0.453565	-0.113778	-0.0811634	-0.197758	-0.270634	-0.326919	-0.234868
KRT1	-0.164493	-0.624812	-0.340267	-0.171472	0.131457	-0.187215	-0.134316	-0.0518699	0.204101	0.0903114	0.430701	0.241341	0.100678	0.57382	0.615019	-0.0887979	0.0389965	0.505556	0.253422	0.408407	0.406401	0.304584	0.565902	0.391753	0.523181	0.22091	0.503933	0.497146	0.98326	0.539057	0.720656	0.295911	-0.204002	0.0386558	0.183772	0.329057	0.24333	-0.212401	0.324514	-0.11259	-0.265882	-0.456655	-0.473943	-0.191247	-0.16778	-0.279052	-0.309872	-0.0181229	-0.037516
KRT8	-0.0782812	0.0486188	0.314454	0.315373	0.0963835	0.0097381	0.272106	0.290166	0.0205899	0.099309	0.306188	0.443587	0.154352	0.198412	-0.193465	-0.470053	-0.36779	-0.280884	-0.53124	-0.0214269	-0.105846	-0.0307045	-0.173844	-0.102713	-0.0389125	0.162064	0.127664	-0.373648	0.168898	0.469242	0.0415142	0.270151	0.499391	0.0246736	0.33051	0.133043	0.00565536	0.0534703	-0.315771	-0.0235897	-0.405701	-0.282603	-0.252049	-0.0650826	0.117697	0.0928751	0.562535	0.14454	0.140091
KRT18	-0.310732	0.0065258	0.428331	0.379594	0.0635758	0.17305	-0.157689	0.0105325	-0.191237	-0.509696	-0.462633	-0.501029	-0.234012	-0.304058	-0.163129	0.091801	0.00251229	-0.0494048	-0.276599	-0.50233	-0.421877	-0.53737	-0.447965	-0.394488	-0.351718	0.0170684	0.0653135	0.522525	-0.0774243	0.274921	0.0328082	-0.017834	-0.196228	-0.0426405	0.134268	-0.185904	0.0732809	-0.586547	-0.215546	-0.298825	-0.130068	-0.0454339	-0.0608683	-0.431057	0.18409	-0.197786	0.0655919	-0.341112	-0.579209
ITGB7	0.00585467	0.0821137	0.435239	0.0601563	0.0147181	-0.316354	0.0144701	-0.00954521	-0.112363	-0.299542	0.05683	0.163595	-0.284804	0.108189	-0.066806	-0.284363	-0.138983	0.111987	0.198774	0.196571	0.0322049	-0.520416	-0.390213	-0.288572	-0.49531	0.204618	0.258511	0.295848	0.162394	0.256347	0.497413	0.201493	0.543111	0.04659	0.467689	-0.454055	-0.0156443	-0.204419	-0.0671737	-0.0576318	-0.567838	-0.328313	0.038682	-0.10943	-0.204453	0.296736	0.189891	-0.0549676	-0.0714904
RARG	-0.302427	0.129176	0.100368	-0.118942	-0.388937	-0.231816	-0.324728	-0.430941	0.024839	-0.200747	-0.631617	-0.449599	-0.300499	-0.389614	-0.224715	0.54576	0.47498	0.119035	0.176359	-0.154847	-0.0885343	-0.221109	-0.446744	-0.0688247	-0.426656	-0.249064	-0.171128	-0.00924862	-0.581552	-0.211476	-0.324864	-0.265505	-0.0989421	-0.190914	-0.336699	-0.397818	-0.00632866	0.0756938	-0.0964551	0.281382	0.333008	0.595827	0.651087	0.151202	0.363877	0.417898	0.32137	0.230622	-0.0757455
CSAD	0.365313	0.597254	0.415395	0.00811583	0.133471	0.00238299	0.211851	-0.129338	0.0268014	0.336509	-0.0847257	0.315703	0.600949	0.103321	-0.108513	0.181766	0.115645	-0.2311	0.125319	-0.0650743	-0.433244	-0.172278	-0.605455	-0.428656	-0.126381	0.434168	-0.0276234	-0.501646	-0.511392	-0.399833	-0.571973	-0.603742	0.0827318	-0.392871	-0.348013	-0.308147	-0.646575	-0.218406	-0.603338	-0.275327	-0.0469194	0.496895	0.0542393	-0.290473	-0.496306	0.0553441	0.0707776	0.388922	0.223629
SOAT2	-0.297782	0.395886	-0.221069	-0.278708	-0.545498	-0.126805	-0.0239252	-0.473472	0.264757	-0.0156777	-0.453525	-0.0241014	-0.0609041	-0.080983	-0.22893	0.289437	0.598701	0.345768	0.237736	0.0482195	0.0204867	0.371457	-0.00248375	-0.213662	-0.200012	0.0478851	0.166063	-0.30361	-0.25614	0.143536	-0.0544101	-0.401289	0.0896143	0.047044	-0.021187	-0.430192	-0.184105	0.154171	-0.42466	-0.00292302	-0.0698428	0.384424	0.114517	0.436873	-0.0164211	0.06034	0.0414322	0.314263	0.231163
IGFBP6	-0.0647783	0.825502	0.399505	0.459676	-0.255933	0.312349	0.424538	0.212738	-0.525621	-0.506595	-0.461302	-0.296321	-0.441655	-0.847698	-0.754753	-0.342326	-0.0574482	-0.572601	-0.334251	-0.234645	-0.21843	-0.343457	-0.316788	-0.523945	-0.641026	-0.424721	-0.312455	-0.314248	-0.70547	-0.304056	-0.343742	-0.114578	0.393266	0.343734	0.42022	-0.384746	-0.0270141	0.244622	-0.394287	-0.174315	0.0531726	-0.0441164	0.140709	0.111825	-0.0398823	-0.118533	-0.0286069	-0.422937	-0.333171
SPRYD3	0.0693714	0.432242	0.191484	0.20039	-0.531117	0.12877	0.0301892	-0.00351749	-0.165551	-0.349426	-0.571812	-0.279272	-0.414137	-0.703627	-0.900593	-0.339194	-0.207763	-0.509474	-0.416527	-0.435498	-0.074854	-0.397197	-0.478576	-0.39892	-0.458096	-0.525958	-0.631335	-0.414104	-0.695617	-0.236961	-0.455308	-0.265531	0.198603	-0.0321838	0.126014	-0.363554	-0.00637674	0.308273	-0.389513	-0.112984	0.20027	0.250179	0.571631	0.261028	0.284495	0.14368	0.380662	-0.20042	-0.263419
TNS2	0.0815905	0.464433	0.0475176	0.0982869	-0.453886	0.134873	-0.0140206	-0.179107	-0.203886	-0.175199	-0.644762	-0.414267	-0.171669	-0.740043	-0.591553	0.105154	0.15288	-0.424776	-0.125617	-0.299487	-0.060234	-0.219895	-0.347079	-0.212997	-0.227886	-0.528528	-0.606307	-0.407395	-0.806437	-0.60353	-0.722217	-0.529327	-0.211429	-0.155398	-0.283821	-0.237567	-0.107028	0.286322	-0.297346	-0.102892	0.609762	0.571456	0.595147	0.0797021	0.115125	-0.0240762	0.0145628	-0.0868035	-0.287375
MFSD5	0.0820911	-0.202905	0.121221	-0.259467	-0.0456729	-0.150028	-0.0483314	0.193244	0.121253	0.0328073	0.210437	0.245681	-0.433425	0.0436962	-0.27224	-0.32513	-0.329	-0.0710672	0.11778	0.0158765	0.00555414	-0.233921	-0.208041	-0.00554963	-0.278785	-0.179443	-0.178224	0.143985	-0.0507178	-0.147614	0.226302	0.336059	0.337613	-0.0533299	0.0949068	-0.142228	0.19863	0.232384	0.278196	0.285992	-0.171036	-0.199245	0.406831	0.258172	0.120818	0.646673	0.419809	-0.0677292	0.199598
ESPL1	0.0479967	0.0497445	0.238637	-0.0405254	-0.518643	-0.120868	-0.226528	-0.273988	0.101958	-0.228574	-0.524934	-0.062174	-0.204069	-0.26868	-0.584364	-0.262946	-0.0771942	-0.158739	-0.0260284	-0.306452	-0.032503	-0.555681	-0.65016	-0.409451	-0.186901	-0.234703	-0.339576	0.0364966	-0.182817	-0.0557419	-0.148055	-0.484201	-0.165326	-0.499561	-0.0521823	-0.422314	-0.0879321	-0.183103	-0.472627	-0.484418	0.0291906	0.282986	0.528352	-0.235429	-0.0643774	0.0743882	0.281455	-0.079595	-0.432354
C12orf10	0.0449199	0.18367	0.530053	0.336023	0.685551	0.210817	0.692959	0.754244	-0.239264	0.296013	0.838583	0.723444	0.201057	0.277562	0.119473	-0.548275	-0.45324	-0.440524	-0.236455	0.266311	-0.337477	0.0192423	0.0202002	-0.0679821	-0.0475811	0.295673	0.375311	-0.112257	0.231027	0.0166856	0.158689	0.576499	0.585579	0.237968	0.372332	0.354536	0.0426198	0.0371664	0.0347555	0.0354151	-0.449302	-0.668126	-0.603794	-0.33756	-0.383324	0.0733209	0.11777	-0.11808	0.249002
AAAS	0.355185	-0.0724074	0.188811	0.254757	0.0197927	-0.0117515	0.0907592	0.324473	-0.167345	-0.181047	0.205213	0.142549	-0.215231	-0.134586	-0.223483	-0.79622	-0.631423	-0.36145	-0.236172	-0.00238931	0.153336	-0.472233	-0.0442422	-0.26492	-0.106656	-0.0590131	-0.0468595	0.245307	0.27845	0.115732	0.329734	0.149117	0.199699	0.138497	0.501811	0.150973	0.249304	-0.0221987	0.0523974	-0.413319	-0.134618	-0.517325	-0.133379	-0.355622	-0.255469	-0.273599	-0.145568	-0.550724	-0.481876
AMHR2	-0.237355	0.79795	0.251185	0.316088	-0.0950657	0.284175	0.491268	0.0370489	-0.457676	-0.23957	-0.338194	-0.171592	-0.0715177	-0.588565	-0.235487	0.069773	0.427271	-0.277878	0.0605184	0.0910146	-0.204856	0.0408281	-0.0373409	-0.316338	-0.276474	-0.195506	0.0869154	-0.210633	-0.450034	-0.378082	-0.332608	-0.29058	0.0320608	0.246918	0.137576	-0.210963	-0.136063	0.0830123	-0.380668	-0.262434	0.180889	0.0834643	-0.170296	-0.171028	-0.397283	-0.38506	-0.45706	-0.221835	-0.261033
SP1	0.00757635	0.0847657	0.0440725	0.0837819	-0.0621033	0.050624	-0.17495	-0.511955	-0.0394306	-0.206887	-0.420479	-0.193119	0.585735	0.294847	0.150009	0.444367	0.308983	0.303784	0.0583445	-0.159409	0.0294542	-0.095162	-0.326703	0.0197451	0.39619	0.217931	-0.179396	-0.235932	0.118672	0.186901	-0.266446	-0.574513	-0.3756	-0.567826	-0.263395	-0.511714	-0.709189	-0.644391	-0.60464	-0.412826	-0.270699	0.435221	-0.0168679	-0.122718	-0.0919794	-0.278399	-0.00992018	0.485664	0.0152632
ENSSSCG00000000273	0.275006	0.0597982	0.300379	-0.0049836	0.665126	-0.016879	0.367186	0.415883	0.0976583	0.45112	0.772575	0.69623	0.38841	0.580231	0.42674	-0.275847	-0.273846	-0.00931579	0.158036	0.293346	-0.324284	0.0667531	0.075362	-0.212584	-0.0209818	0.743688	0.649338	0.191737	0.373526	0.127042	0.387975	0.283883	0.37536	0.175293	0.219133	0.273589	-0.0838856	-0.239952	0.0805886	-0.110005	-0.500433	-0.492255	-0.686331	-0.398561	-0.619722	-0.0434172	-0.192119	-0.033347	0.284865
PCBP2	-0.0641055	-0.0198216	-0.0341002	0.61658	0.0651516	0.293257	0.0123324	0.219987	-0.573472	-0.652897	-0.222078	-0.693979	-0.307222	-0.542601	-0.0190929	-0.197475	-0.239483	-0.2426	-0.482728	-0.185583	0.219271	-0.256713	0.31446	0.0705757	-0.0155506	-0.383531	-0.188036	0.272341	0.110217	0.179898	0.0883156	0.247681	-0.133304	0.45943	0.446773	0.209152	0.308421	-0.0687523	0.207163	-0.159987	0.187452	-0.38082	-0.25793	-0.146405	0.27095	-0.643756	-0.423192	-0.630979	-0.678794
MAP3K12	-0.305555	-0.229903	-0.482713	-0.265083	-0.690222	-0.469709	-0.60358	-0.691006	0.19263	-0.182223	-0.648395	-0.605143	-0.370998	-0.387011	0.0933145	0.516946	0.632236	0.421744	0.335137	0.133605	0.475897	0.0703072	0.177877	0.180755	-0.0947443	-0.320292	0.066367	0.262902	-0.103094	0.0551296	0.0395217	-0.34244	-0.440538	0.0207175	-0.251678	-0.014697	0.369356	0.243295	0.19413	0.14345	0.674433	0.516052	0.489126	0.085154	0.321654	-0.0758162	-0.194719	0.0396879	-0.40745
TARBP2	0.0854981	0.630562	0.840499	0.77403	0.414572	0.55331	0.60396	0.415201	-0.639912	-0.408533	-0.0482591	0.0894578	0.348817	-0.129944	-0.383225	-0.395983	-0.391616	-0.609435	-0.567422	-0.34535	-0.491149	-0.545862	-0.639478	-0.434854	-0.0860924	0.0713019	-0.278696	-0.38034	-0.166618	-0.0154628	-0.384543	-0.0777986	0.284729	-0.197678	0.344367	-0.404601	-0.59962	-0.556629	-0.7597	-0.563995	-0.587695	-0.245652	-0.350132	-0.424128	-0.29479	-0.297919	0.159862	-0.103043	-0.179819
NPFF	0.0883922	0.116371	-0.287247	-0.261879	-0.639328	-0.236184	-0.46533	-0.685549	0.349575	-0.210354	-0.720071	-0.341633	-0.0366912	-0.121791	-0.170471	0.161789	0.367357	0.416981	0.274376	-0.208408	0.117537	-0.117891	-0.138434	-0.49098	-0.133074	0.197669	0.112266	0.236133	-0.0253734	0.267956	0.133732	-0.760011	-0.367972	-0.1347	-0.0157208	-0.406673	-0.14038	-0.314939	-0.423869	-0.5742	0.0507869	0.411372	0.126873	-0.0546062	-0.204676	-0.415819	-0.35203	-0.0649285	-0.409597
ENSSSCG00000000278	0.286292	-0.147075	-0.289336	-0.120929	0.299199	0.129081	-0.0147339	0.174948	0.0894628	0.55308	0.280876	1.243e-05	0.332323	-0.0175091	0.302103	0.289631	-0.0317563	-0.225791	-0.016817	-0.00180087	-0.0836351	0.350893	0.331928	0.323015	0.349468	-0.0230137	-0.144543	-0.165532	-0.246167	-0.536773	-0.470264	-0.0416231	-0.392958	0.00571032	-0.56992	0.654409	0.105822	0.300586	0.407292	0.273972	0.701687	0.277423	0.0111946	-0.0865732	0.0492871	-0.0755882	-0.235228	0.0317784	0.15139
HNRNPA1	0.0400554	-0.104401	-0.30752	-0.121778	0.0580758	-0.413176	0.120882	-0.0786593	-0.048919	0.194554	0.524715	0.341391	0.12178	0.38345	0.521258	0.0148609	0.129514	0.295681	0.303073	0.810768	0.663306	0.421705	0.560991	0.566736	0.209143	0.0974826	0.312561	-0.28383	0.41116	0.164015	0.372007	0.358899	0.460892	0.304619	0.218772	0.141616	0.0648236	0.46776	0.366061	0.468292	-0.114664	-0.232679	-0.17092	0.337247	-0.0735638	0.148687	-0.0901566	0.374169	0.460066
NFE2	-0.242161	0.050068	0.330135	0.343102	0.325748	0.148592	0.608028	0.623917	-0.372857	0.00417777	0.642741	0.502546	-0.138501	0.0729975	-0.0763684	-0.532937	-0.359532	-0.389945	-0.331242	0.354007	0.0797419	0.10346	0.140071	0.324143	0.019309	-0.259802	0.0185198	-0.338106	0.219685	0.0624644	0.132342	0.753533	0.661367	0.241012	0.441335	0.191663	0.176265	0.390557	0.136054	0.353525	-0.354411	-0.627774	-0.218938	0.13075	0.0858566	0.318722	0.414759	0.0125236	0.309161
COPZ1	0.159173	-0.258016	-0.141562	-0.320774	0.216208	-0.345969	0.134313	0.140183	0.420627	0.735785	0.7869	0.835493	0.354842	0.669031	0.39043	-0.185437	-0.127779	0.116964	0.17003	0.522923	0.151396	0.449007	0.289123	0.263468	0.249202	0.43428	0.459061	-0.236929	0.399676	0.173021	0.268078	0.278951	0.363102	0.0185392	-0.0462101	0.443862	0.0970161	0.332885	0.213127	0.298212	-0.158684	-0.178079	-0.244646	0.0324927	-0.206627	0.310761	0.225979	0.402734	0.583519
GPR84	0.0516833	-0.50388	-0.159443	-0.170904	-0.179277	-0.659957	-0.500006	-0.216663	0.283203	-0.129676	0.108417	-0.0506462	-0.408373	0.203839	0.286096	-0.188221	-0.13578	0.445706	0.205509	0.276791	0.422611	-0.265931	0.14834	-0.0467811	-0.344731	0.292133	0.52262	0.65776	0.506518	0.650102	0.862593	0.312238	0.291789	0.315995	0.430255	0.0943185	0.513258	0.00431257	0.437832	0.128591	-0.179884	-0.331674	-0.0113995	-0.0543053	0.117121	0.103243	0.00494126	-0.176117	-0.254917
ZNF385A	0.0411247	0.0667231	0.0278016	0.233387	-0.236974	0.137284	-0.229397	-0.0893575	-0.238815	-0.256091	-0.567212	-0.642509	-0.195687	-0.686958	-0.336136	0.180098	-0.000967104	-0.384061	-0.282983	-0.413827	-0.0474658	-0.349388	-0.253063	-0.0401713	-0.113634	-0.511335	-0.561481	-0.0481979	-0.571821	-0.419137	-0.589572	-0.298491	-0.422761	-0.128842	-0.311069	0.0526461	0.115449	0.0965871	-0.00487583	-0.0399721	0.702703	0.436596	0.496948	-0.141087	0.354593	-0.133581	-0.00661816	-0.238629	-0.51196
ITGA5	-0.346634	-0.187668	-0.251257	-0.176113	-0.471254	-0.195025	-0.358707	-0.347976	0.248602	-0.471348	-0.406592	-0.309971	-0.525421	-0.0237492	-0.10179	-0.061782	0.209595	0.568157	0.145999	-0.0947671	0.187633	-0.029952	0.143735	-0.259199	-0.283212	0.0546782	0.339186	0.586405	0.369497	0.694455	0.710543	0.0253644	0.0148554	0.257143	0.460231	-0.330598	0.268181	-0.219694	-0.0296107	-0.187738	-0.368679	-0.219503	-0.0787455	0.229458	0.141174	-0.141439	-0.112046	-0.2548	-0.28946
NCKAP1L	-0.249029	-0.138472	-0.302787	-0.267511	0.00604169	-0.011853	0.0240952	0.164735	0.330748	0.0985564	0.231122	0.111712	-0.400889	0.0775279	0.176449	-0.174495	0.110976	0.354916	0.216999	0.116209	-0.10505	0.406781	0.587251	-0.228038	-0.224913	0.275589	0.731443	0.664564	0.376026	0.393663	0.737189	0.334938	0.0765665	0.628831	0.392638	0.327845	0.543163	0.0688467	0.360951	-0.0019718	-0.160144	-0.506788	-0.533895	0.0655372	-0.175583	-0.208321	-0.442384	-0.477123	-0.0642767
PDE1B	-0.136315	-0.397998	-0.619632	-0.680662	-0.632546	-0.320541	-0.728624	-0.808933	0.590941	0.0924732	-0.610775	-0.359488	-0.0503454	0.0797673	0.0880066	0.653556	0.616024	0.66131	0.530347	-0.123556	0.239341	0.235673	0.0403744	0.13329	0.236262	-0.0809423	-0.0933362	0.249298	-0.0109229	-0.0121058	-0.0306011	-0.60638	-0.738767	-0.436636	-0.613691	-0.215529	-0.0180333	-0.0889399	0.0153153	-0.0260023	0.413422	0.718148	0.541545	0.230543	0.19323	0.0771806	-0.0914282	0.303455	-0.0320904
PPP1R1A	-0.298134	-0.0138623	0.148305	0.0642219	0.201739	0.462707	0.210382	0.229523	-0.220401	0.0591431	-0.0251664	-0.0664053	0.0963214	-0.111674	-0.199681	0.337729	0.0608649	-0.307544	-0.227446	-0.276727	-0.290714	0.159402	-0.209584	0.448272	0.309537	-0.535919	-0.656556	-0.454187	-0.408513	-0.547943	-0.720942	0.13195	-0.242338	-0.419168	-0.543881	-0.0465655	-0.23301	0.112025	-0.0209449	0.397111	0.206992	0.299827	0.390186	0.264736	0.442833	0.457909	0.504939	0.325589	0.387218
TESPA1	-0.174062	-0.579681	-0.471046	-0.32848	-0.491075	-0.278989	-0.624768	-0.17413	0.531316	0.0639104	-0.279859	-0.356178	-0.585415	-0.280772	-0.147076	-0.00255212	-0.00475819	0.177873	-0.0881824	-0.281141	0.11006	0.0556772	0.226188	-0.0475982	-0.205571	-0.206002	0.0984324	0.546641	0.00466909	0.276307	0.264251	0.067286	-0.326996	0.195819	-0.1004	0.445803	0.777998	0.293389	0.442425	0.179004	0.548745	0.116205	0.330351	0.0935375	0.542434	0.0658115	0.103485	-0.353207	-0.392559
ENSSSCG00000000312	-0.0805646	-0.222705	-0.0682849	0.227013	-0.342549	-0.00758252	-0.410534	-0.213739	0.120816	-0.349364	-0.476289	-0.434981	-0.0882896	-0.133702	-0.329059	-0.0434403	-0.207	0.00185316	-0.596912	-0.540216	0.0552205	-0.243147	-0.235228	-0.105033	-0.0437861	-0.108434	-0.309191	-0.0848386	-0.027185	0.567506	-0.0865802	-0.0982424	-0.0828803	-0.107551	0.0910335	-0.0968824	0.0393944	-0.169872	-0.267792	-0.0974188	-0.0472209	0.170943	0.191602	0.149708	0.649047	-0.0913872	0.471711	0.0244381	-0.267759
ENSSSCG00000000327	-0.0278851	0.314252	0.0854425	-0.0650947	0.256084	-0.0288057	0.234613	-0.029069	0.184231	0.45859	0.214972	0.356384	0.490074	0.293942	0.317909	0.289887	0.328822	0.107092	0.165741	0.186175	-0.330557	0.36869	0.0457825	-0.16532	-0.00249777	0.571248	0.543013	-0.191975	-0.0660129	0.0281671	-0.110295	-0.172244	0.0862408	0.0672476	-0.166835	0.144714	-0.22318	-0.0846405	-0.223394	-0.0129101	-0.0736828	0.154443	-0.430822	-0.194241	-0.367935	-0.104394	-0.142229	0.300425	0.316095
ENSSSCG00000000332	-0.152455	0.0843858	-0.28969	-0.271333	-0.0819701	-0.0869799	0.0301108	-0.121609	0.281255	-0.00933955	0.0811803	0.128097	-0.132285	0.259936	0.20688	-0.017379	0.269603	0.539007	0.33282	0.20301	0.0261771	0.401512	0.444639	-0.238322	-0.156604	0.430818	0.656195	0.351548	0.366251	0.479407	0.665884	0.0767108	0.193472	0.465845	0.406055	-0.0965232	0.0956503	-0.0894538	0.0311367	-0.0969658	-0.438992	-0.323241	-0.516454	0.236166	-0.286723	-0.218004	-0.412521	-0.127668	0.144041
ENSSSCG00000000333	0.59911	-0.330264	-0.200394	-0.115996	0.174082	-0.432049	-0.34582	-0.0211161	0.262572	0.0976065	0.360341	0.0857637	0.0298851	0.379717	0.419704	-0.307433	-0.434533	0.279976	0.133503	0.176788	0.266409	-0.215737	0.266006	-0.208308	-0.160078	0.643265	0.473048	0.525339	0.48104	0.479279	0.729233	0.152986	0.247474	0.382979	0.40183	0.255819	0.231644	-0.150753	0.400412	-0.117599	-0.231512	-0.396131	-0.363686	-0.169714	-0.231351	-0.243422	-0.367641	-0.281602	-0.156124
ENSSSCG00000000352	-0.120159	-0.311342	-0.260404	-0.128124	-0.310554	-0.526115	-0.186968	-0.105698	0.244835	-0.0147578	0.18613	0.150826	-0.418269	0.0457427	0.211693	-0.406074	0.0132308	0.30764	0.204779	0.473319	0.47911	0.0513377	0.445961	-0.0687275	-0.199443	0.14649	0.697237	0.538787	0.601282	0.587691	0.85292	0.24831	0.228524	0.468765	0.540738	0.321666	0.661052	0.232714	0.322516	-0.0782477	-0.0267355	-0.458823	-0.256127	-0.172842	-0.159243	-0.216455	-0.279009	-0.340719	-0.374684
ENSSSCG00000000353	-0.0983412	-0.425122	-0.199113	-0.089105	0.000528601	-0.378274	-0.226542	-0.0173235	0.217206	-0.118283	0.277165	0.0652527	-0.31966	0.287307	0.388075	-0.279132	-0.0917145	0.466075	0.167563	0.308336	0.306053	0.00989566	0.433762	-0.0531125	-0.159613	0.362533	0.72324	0.727728	0.738252	0.747057	0.98666	0.418754	0.227433	0.479427	0.580065	0.226612	0.508016	-0.1052	0.391887	-0.0367544	-0.351842	-0.604854	-0.453565	-0.113778	-0.0811634	-0.197758	-0.270634	-0.326919	-0.234868
BLOC1S1	0.245363	0.344148	0.657609	0.414972	0.797625	0.511835	0.723217	0.735068	-0.448013	0.117536	0.634983	0.541263	0.409911	0.262575	-0.0610559	-0.392665	-0.556331	-0.566443	-0.323696	-0.0471437	-0.481358	-0.16832	-0.292334	-0.0463933	0.098191	0.164156	-0.192742	-0.388548	-0.0467712	-0.29812	-0.258933	0.365364	0.443856	-0.101417	0.152402	-0.0366405	-0.454471	-0.210746	-0.193145	-0.0435364	-0.560563	-0.438216	-0.38227	-0.172591	-0.318174	0.150909	0.225629	0.0387483	0.400877
CD63	0.179934	0.466876	0.658529	0.299078	0.317066	0.272302	0.674445	0.494004	-0.215886	0.227812	0.415217	0.738426	0.349039	0.137898	-0.369771	-0.582882	-0.420723	-0.618924	-0.291557	0.0161643	-0.388055	-0.193977	-0.488181	-0.28098	-0.00897639	0.107826	-0.120965	-0.570346	-0.123591	-0.22177	-0.312853	0.0265413	0.473702	-0.264429	0.149059	-0.110811	-0.388524	-0.0334865	-0.537256	-0.275121	-0.43681	-0.219196	-0.169143	-0.274103	-0.442114	0.159319	0.387753	0.121385	0.246925
RDH5	-0.325717	0.0640417	-0.390483	-0.280073	-0.617814	-0.380161	-0.351624	-0.796226	0.141807	-0.219544	-0.607821	-0.35707	-0.0734063	-0.0970795	0.189375	0.534922	0.827719	0.622699	0.553271	0.298181	0.435612	0.201189	0.153652	0.0609986	0.0375767	-0.0448214	0.254147	0.124129	0.094409	0.162685	0.147511	-0.527688	-0.343215	-0.0740388	-0.117163	-0.372597	-0.0630276	-0.0483901	-0.184842	-0.147026	0.20143	0.443466	0.174174	0.0827405	-0.1076	-0.241484	-0.381788	0.236381	-0.202276
GDF11	0.283009	-0.131173	-0.192688	0.0392104	-0.522424	-0.398453	-0.681769	-0.620896	0.177201	-0.316164	-0.679594	-0.578135	-0.0251135	-0.219934	-0.0751421	0.109537	0.0325464	0.202866	-0.0644547	-0.267434	0.299469	-0.47207	-0.239275	-0.318404	-0.161845	0.125379	-0.0732835	0.227059	-0.0367034	0.364352	0.0468577	-0.583693	-0.308933	-0.118663	0.00248563	-0.1676	0.0212534	-0.270079	-0.207357	-0.409189	0.264382	0.406129	0.269231	-0.22467	0.143819	-0.406286	-0.148612	-0.100863	-0.640758
SARNP	0.179014	-0.553859	-0.25586	-0.489311	0.16076	-0.520377	-0.271621	-0.124686	0.537608	0.44094	0.592169	0.537343	0.167558	0.828822	0.563774	-0.0285882	-0.0890689	0.565586	0.41768	0.431112	0.262007	0.220014	0.26129	0.205549	0.152704	0.596068	0.556872	0.306755	0.662153	0.461959	0.703243	0.283683	0.234814	0.00167156	0.0557507	0.171061	0.110425	-0.0443224	0.37246	0.229102	-0.402764	-0.244995	-0.199986	0.0789648	-0.139978	0.310572	0.0949314	0.309908	0.438809
ENSSSCG00000000365	-0.180182	-0.472603	-0.348443	-0.047975	0.0286709	-0.354039	-0.125689	0.0823009	0.226203	0.142192	0.433357	0.138929	-0.215009	0.203718	0.512756	-0.23452	-0.0112121	0.316425	0.0693737	0.45065	0.372996	0.304639	0.709764	0.168792	0.039062	0.246833	0.789866	0.560826	0.722554	0.62982	0.802734	0.467925	0.102075	0.571118	0.421645	0.663777	0.708453	0.190992	0.52803	0.0945386	0.0335252	-0.547132	-0.535169	-0.203579	-0.0320752	-0.317031	-0.346567	-0.310193	-0.238232
DNAJC14	0.204315	0.320873	0.36526	-0.0553187	-0.38049	-0.246132	0.020718	-0.21611	0.0851103	-0.100733	-0.229893	0.315311	-0.0269555	0.0119493	-0.521716	-0.375431	-0.135243	-0.117652	0.0602481	-0.0277441	0.000326107	-0.466133	-0.674753	-0.460241	-0.323625	0.0686918	-0.163416	-0.292365	-0.174984	0.0338426	-0.0296454	-0.368108	0.382211	-0.36537	0.170205	-0.616097	-0.332815	-0.0767383	-0.58618	-0.337959	-0.378844	0.14879	0.365557	-0.0142003	-0.259516	0.283687	0.412718	0.190498	0.00174839
ENSSSCG00000000367	-0.247479	0.34084	0.0240983	0.194872	-0.0645176	0.349952	0.0701504	-0.0753725	-0.363186	-0.233279	-0.509912	-0.580284	-0.0550959	-0.574634	-0.18103	0.528716	0.384411	-0.21354	-0.101051	-0.265644	-0.189047	0.0496815	-0.0951002	0.120218	-0.0292322	-0.47654	-0.449499	-0.257023	-0.648527	-0.536808	-0.693686	-0.229116	-0.35617	-0.0512725	-0.384511	-0.132936	-0.145092	0.0920638	-0.0864931	0.163515	0.517068	0.466884	0.301072	0.127632	0.281803	-0.0527998	-0.0868525	0.018601	-0.0980752
MMP19	-0.301617	-0.370648	-0.0771715	0.0181628	-0.229791	-0.483268	-0.226916	-0.100421	0.102097	-0.299808	0.107266	0.00706474	-0.495019	0.125381	0.149938	-0.298958	-0.0473397	0.379595	0.0294342	0.334947	0.442744	-0.108476	0.225315	0.0506084	-0.289896	0.0779443	0.521725	0.466929	0.590088	0.791396	0.862356	0.482269	0.43465	0.392312	0.633252	0.0203905	0.515772	0.0828286	0.26675	0.14668	-0.360383	-0.503665	-0.139901	0.0689743	0.20405	0.0800268	0.138215	-0.14606	-0.202599
DGKA	-0.0350123	-0.0394676	-0.305526	-0.35297	-0.625043	-0.511171	-0.249346	-0.395788	0.208414	0.23146	-0.197076	0.0259959	-0.232298	-0.237894	-0.213546	0.180023	0.281139	-0.000129078	0.200774	0.322345	0.492327	0.157385	-0.0286166	0.339037	-0.102225	-0.450055	-0.291685	-0.516295	-0.41175	-0.312444	-0.305137	-0.16128	0.134408	-0.134378	-0.33387	-0.035271	0.185983	0.797493	0.136649	0.532479	0.58909	0.5517	0.809623	0.457283	0.355766	0.57318	0.430533	0.436782	0.232184
PMEL	0.152473	-0.342373	-0.388926	-0.288711	-0.110044	-0.0189417	-0.239727	-0.185205	0.246823	0.384551	-0.0241963	-0.0126572	0.249691	0.0131611	0.232588	0.185586	0.161772	0.02268	0.244813	0.0361067	0.143119	0.209599	0.239612	0.225275	0.55166	-0.124238	-0.0926292	0.148124	0.126232	-0.36801	-0.231758	-0.407817	-0.787616	-0.346117	-0.566925	0.445673	0.114854	0.020183	0.163573	-0.246612	0.666595	0.338751	0.12116	-0.372163	-0.204439	-0.32552	-0.416176	-0.0475297	-0.251079
CDK2	-0.242514	-0.0284625	-0.152103	0.237621	0.146998	-0.173022	0.203665	0.032474	-0.287811	-0.0517072	0.30385	0.00915294	0.0284928	0.0152633	0.586281	0.0225323	0.276578	0.163588	0.158925	0.657483	0.439545	0.293943	0.6356	0.344448	0.172371	0.0476571	0.582771	0.171518	0.500993	0.238251	0.395552	0.287743	0.0743337	0.46972	0.33038	0.396718	0.309244	0.161612	0.297232	0.0559812	0.107477	-0.380014	-0.538293	-0.267	-0.236379	-0.469129	-0.561281	-0.122321	-0.206618
RPS26	0.300836	-0.0981115	0.478071	0.308424	0.94044	0.228379	0.344784	0.616028	-0.271208	0.207821	0.744625	0.37229	0.406029	0.438487	0.420301	-0.178042	-0.526547	-0.273071	-0.153911	0.0519291	-0.361937	-0.213425	-0.0826415	0.0747521	0.127916	0.427397	0.157127	0.142609	0.254427	-0.079059	0.0752493	0.48328	0.227024	0.00950795	0.0764953	0.29701	-0.158721	-0.359868	0.228683	0.0496398	-0.386532	-0.486861	-0.502802	-0.434904	-0.258598	0.0359486	-0.00267758	-0.062348	0.199795
SUOX	0.0526449	-0.110366	0.143071	0.442845	0.728123	0.294185	0.386741	0.597148	-0.320303	0.229722	0.653467	0.176528	0.352325	0.147933	0.456959	-0.123144	-0.323496	-0.347794	-0.373246	0.143969	-0.128362	0.179693	0.38082	0.312456	0.323795	0.139613	0.199968	-0.0291578	0.265712	-0.00490862	-0.0568885	0.496843	0.0385965	0.278386	0.0729584	0.709534	0.149687	0.0057337	0.317331	0.131469	0.0697186	-0.437178	-0.622479	-0.378308	-0.0433249	-0.311858	-0.191271	-0.156993	0.020305
ENSSSCG00000000377	0.439939	-0.180372	0.0411093	0.0037114	0.571086	-0.077856	0.158114	0.539733	-0.00518423	0.353602	0.795129	0.374388	0.0368298	0.313248	0.265781	-0.302086	-0.600198	-0.197532	-0.127142	0.20499	-0.00520575	0.037432	0.246239	0.182527	-0.11353	0.274307	0.104781	-0.0333659	0.0753687	-0.0461893	0.23035	0.653971	0.568906	0.394802	0.192636	0.431389	0.198727	0.321156	0.59219	0.520727	-0.150482	-0.456207	-0.20655	0.178496	0.0677615	0.352181	0.145292	-0.0562099	0.438153
ESYT1	0.0502382	0.0796793	0.0471924	0.193097	-0.499143	0.155638	-0.149891	0.0570354	-0.105822	-0.402703	-0.534383	-0.418374	-0.535045	-0.701205	-0.789015	-0.419224	-0.338737	-0.454385	-0.472171	-0.526631	-0.00263662	-0.436077	-0.298711	-0.313253	-0.312822	-0.592453	-0.604256	-0.0426263	-0.429133	-0.10984	-0.255286	-0.146747	-0.0651337	-0.00136761	0.144895	-0.11065	0.255139	0.207194	-0.149021	-0.198123	0.310261	0.0888084	0.498546	0.104647	0.376005	-0.0332831	0.235029	-0.457235	-0.523398
SMARCC2	0.0831163	0.0557688	0.418282	0.446345	-0.186755	0.128435	-0.211115	-0.0755003	-0.33729	-0.603908	-0.5973	-0.51728	-0.173261	-0.462584	-0.484943	-0.182473	-0.295817	-0.352707	-0.412559	-0.540025	-0.0987201	-0.830032	-0.670393	-0.322108	-0.200943	-0.315537	-0.544158	0.107803	-0.239236	0.000383573	-0.279256	-0.276643	-0.197669	-0.343024	0.0764341	-0.363621	-0.125049	-0.41471	-0.372673	-0.447907	0.0312561	0.139451	0.369472	-0.35248	0.204514	-0.167271	0.208867	-0.27581	-0.670766
RNF41	0.242811	-0.100417	-0.0691795	-0.281392	0.0169997	0.0912223	-0.257209	-0.210916	0.567458	0.257813	-0.121244	0.172028	0.442798	0.477975	-0.0136373	0.0664144	-0.0641419	0.278353	0.00409106	-0.476304	-0.425359	0.034439	-0.244776	-0.46842	0.158273	0.631362	0.152347	0.156838	0.147594	0.336619	0.0471959	-0.468241	-0.320945	-0.353002	-0.210205	-0.121646	-0.361795	-0.618031	-0.4305	-0.509293	-0.35447	0.208062	-0.235813	-0.150808	-0.212825	-0.202887	0.0077004	0.119876	0.0870776
NABP2	0.446893	0.201681	0.196678	-0.114283	0.322969	-0.316847	0.0528944	-0.0254832	0.234044	0.352812	0.394151	0.47954	0.427681	0.556023	0.291132	-0.0284557	-0.145145	0.17242	0.186912	0.216274	-0.155906	-0.0530677	-0.172668	-0.310091	-0.252291	0.839427	0.47351	-0.115718	0.0576474	0.238288	0.24339	-0.0211638	0.549809	0.0986563	0.145489	-0.116255	-0.323248	-0.171292	-0.119032	0.0288848	-0.503455	-0.0647358	-0.320762	-0.0433972	-0.380194	0.161644	0.06294	0.312249	0.433209
SLC39A5	-0.329374	-0.0996934	-0.491692	-0.309844	-0.344313	-0.334613	-0.279025	-0.4529	0.283206	-0.138802	-0.200476	-0.215945	-0.262403	0.0963291	0.350684	0.292883	0.566714	0.734148	0.44859	0.312261	0.324517	0.396791	0.532273	-0.0137287	-0.130584	0.239034	0.654879	0.45793	0.369512	0.526911	0.656131	-0.0197546	-0.0332426	0.441512	0.261482	-0.0667442	0.268243	0.00639399	0.17426	0.0393596	-0.0905699	-0.0775458	-0.273451	0.232312	-0.0502159	-0.248951	-0.462669	-0.0480532	-0.0662021
ANKRD52	-0.320295	0.382207	0.303067	0.460668	-0.497131	0.29934	0.0595077	0.0258139	-0.360743	-0.706121	-0.754179	-0.547358	-0.563155	-0.841856	-0.849979	-0.303171	-0.0699973	-0.431486	-0.535604	-0.539045	-0.150766	-0.47231	-0.431134	-0.431929	-0.449516	-0.616235	-0.465235	-0.073239	-0.467366	0.0359155	-0.283863	-0.161398	0.0161543	0.0511211	0.320109	-0.376199	0.116437	0.00408203	-0.461986	-0.314135	0.0881212	0.046617	0.32286	0.0254755	0.33828	-0.162265	0.229324	-0.435928	-0.621033
PAN2	0.17901	-0.392644	-0.73677	-0.602862	-0.483713	-0.669361	-0.68965	-0.838357	0.437803	0.291804	-0.255708	-0.22989	0.177945	0.194358	0.521012	0.669597	0.582556	0.640086	0.666505	0.424841	0.687356	0.30448	0.334654	0.443258	0.323783	0.0589747	0.0762972	0.0298591	0.100101	-0.0870872	0.0275559	-0.500139	-0.484528	-0.214728	-0.554223	0.0595885	0.0315876	0.236724	0.31215	0.216556	0.623543	0.67423	0.44367	0.164021	0.045738	0.00667181	-0.312289	0.461869	0.0618077
ENSSSCG00000000394	0.212416	0.332334	-0.0221299	-0.284673	0.377391	-0.0637042	0.303789	-0.0743374	0.048961	0.576727	0.386839	0.453056	0.605279	0.398113	0.527485	0.442836	0.417513	0.160853	0.603625	0.499427	-0.115411	0.430209	0.152888	0.129089	0.218798	0.454185	0.339236	-0.276618	-0.09274	-0.493408	-0.204751	-0.237177	-0.00727094	-0.0855095	-0.396702	0.0290209	-0.429111	0.0281738	0.00178815	0.109562	0.0504402	0.242588	-0.245804	-0.0972505	-0.637562	0.0375917	-0.40325	0.438068	0.545396
STAT2	0.531095	-0.407582	-0.141915	-0.192527	0.531536	-0.299869	-0.218992	0.215249	0.325745	0.425026	0.66365	0.258972	0.182117	0.54323	0.605086	-0.098613	-0.422529	0.215955	0.138057	0.167223	-0.0215268	0.00756454	0.317815	-0.0368608	-0.076016	0.736424	0.537636	0.483261	0.37854	0.272832	0.559568	0.369644	0.223062	0.364118	0.125192	0.509864	0.243234	-0.0914097	0.601125	0.195851	-0.153761	-0.371112	-0.436284	-0.160908	-0.15722	0.00147613	-0.234868	-0.141718	0.168787
APOF	0.117458	-0.222765	0.428914	0.184713	0.598217	0.127589	0.149331	0.382102	-0.340754	-0.0687198	0.415463	0.136212	0.0766042	0.226216	0.224744	-0.0866571	-0.365061	-0.181536	0.0227462	0.0538982	-0.13122	-0.390497	-0.235914	0.230789	0.110787	-0.0146245	-0.160273	0.224065	0.186634	-0.240219	0.0455755	0.403187	0.066055	-0.225081	-0.0230075	-0.0111634	-0.113532	-0.293045	0.261857	0.106721	-0.254295	-0.319502	-0.0103221	-0.286313	-0.0782069	0.264096	0.128532	-0.0333216	0.0656811
TIMELESS	0.465437	0.290835	0.647824	0.535183	0.385405	0.0796535	0.291093	0.242192	-0.479527	-0.30879	0.178999	0.194533	0.314124	0.128043	-0.0564473	-0.518276	-0.549837	-0.362657	-0.217982	0.00350501	-0.0605096	-0.721656	-0.497647	-0.333149	-0.0750561	0.281414	-0.0980256	-0.0694562	0.179526	0.078512	0.0612528	-0.0369129	0.359526	-0.162573	0.438132	-0.318863	-0.442677	-0.514155	-0.392294	-0.542851	-0.575746	-0.36739	-0.27619	-0.521581	-0.479498	-0.260085	-0.0426669	-0.134408	-0.254277
MIP	0.469642	-0.367765	-0.209784	-0.115492	0.143073	-0.440708	-0.335435	-0.0212748	0.264953	0.0532869	0.358858	0.0852485	-0.0480634	0.377073	0.432797	-0.315858	-0.377662	0.335771	0.147689	0.215207	0.288284	-0.174911	0.31696	-0.183122	-0.167706	0.61058	0.552728	0.596688	0.562701	0.563255	0.822933	0.220741	0.254878	0.423387	0.461726	0.261545	0.305608	-0.147689	0.41782	-0.104918	-0.270028	-0.462676	-0.40167	-0.165209	-0.208416	-0.244811	-0.363369	-0.3055	-0.181552
GLS2	0.193191	0.0594042	0.150863	-0.00691791	0.723346	0.336683	0.590079	0.52766	-0.102936	0.517667	0.84006	0.718688	0.573918	0.56837	0.352065	-0.128959	-0.230942	-0.187198	0.0583642	0.285627	-0.222142	0.391224	0.215603	0.29761	0.489017	0.266481	0.0757041	-0.330359	0.247267	-0.303584	-0.104482	0.308965	0.160138	-0.0947789	-0.118842	0.267583	-0.332384	-0.0184597	0.0795527	0.102408	-0.32651	-0.324631	-0.480115	-0.0598571	-0.423812	0.0939855	-0.0515189	0.239113	0.636408
RBMS2	0.167598	0.158359	-0.0592741	0.0100149	0.0235839	-0.0259484	0.145591	0.256499	-0.196723	0.23529	0.146795	-0.0605889	-0.226929	-0.478343	-0.10822	0.00370013	-0.0726313	-0.457086	-0.0243308	0.170805	0.075979	0.0693608	0.155429	0.208442	-0.195675	-0.408863	-0.264329	-0.276714	-0.563554	-0.680284	-0.407165	0.161755	0.129698	0.266176	-0.203032	0.37381	0.316948	0.723524	0.444418	0.495168	0.704028	0.140432	0.355508	0.140962	0.144954	0.255683	-0.0245395	-0.130067	0.054773
BAZ2A	-0.405704	0.225793	-0.134653	0.103045	-0.497394	0.0406581	-0.248158	-0.544865	-0.164249	-0.541791	-0.85317	-0.715175	-0.17235	-0.443721	-0.175919	0.51769	0.595426	0.253799	0.0318517	-0.212783	0.115621	-0.0333811	-0.112583	-0.0332796	-0.0903536	-0.322485	-0.200978	-0.0352784	-0.280453	0.0729795	-0.243602	-0.432767	-0.351524	-0.0770259	-0.100662	-0.47491	-0.156444	-0.15744	-0.335543	-0.117317	0.200694	0.464114	0.269352	0.175285	0.283146	-0.233481	-0.113832	0.0828625	-0.311167
ENSSSCG00000000405	0.0678327	-0.15146	0.0300888	-0.0672937	0.62613	0.149203	0.459177	0.592281	0.0537828	0.670732	0.920762	0.696384	0.319839	0.423415	0.380534	-0.165536	-0.238674	-0.228161	-0.00911435	0.351227	-0.165672	0.475948	0.384495	0.364607	0.336281	0.182186	0.260094	-0.171763	0.225011	-0.231828	-0.00150487	0.515056	0.191577	0.124564	-0.126498	0.653762	0.135277	0.302326	0.388371	0.356841	-0.00177481	-0.356439	-0.403327	-0.0882121	-0.197998	0.199784	0.0389535	0.107794	0.522727
ENSSSCG00000000406	0.396571	0.255712	0.545243	0.733698	0.425333	0.165509	0.171475	0.159407	-0.656529	-0.453817	-0.0247238	-0.221781	0.381605	-0.0704693	0.0909787	-0.215909	-0.422151	-0.37923	-0.368308	-0.10033	-0.00327669	-0.704113	-0.381538	-0.160097	0.0308759	0.156061	-0.213391	-0.0756858	0.0750597	0.0490683	-0.157345	-0.0872815	0.09913	-0.102127	0.297651	-0.182892	-0.416585	-0.552026	-0.307218	-0.471244	-0.268587	-0.200445	-0.282559	-0.574844	-0.241709	-0.494893	-0.190308	-0.158072	-0.439402
NAB2	0.352555	-0.0224784	0.178407	0.516577	0.708481	0.216591	0.15769	0.495038	-0.379673	-0.0895587	0.4094	-0.177326	0.181222	-0.0047146	0.43155	-0.191487	-0.473187	-0.255745	-0.325128	-0.0414519	-0.148223	-0.221351	0.280874	-0.0816772	-0.0321744	0.358453	0.265082	0.370808	0.214536	0.125417	0.198266	0.371418	0.0760743	0.50058	0.340271	0.511442	0.157684	-0.271988	0.356332	-0.113207	-0.0365753	-0.529916	-0.687592	-0.478065	-0.155455	-0.563131	-0.520658	-0.5164	-0.331327
MYO1A	0.412255	-0.2034	-0.414322	-0.161544	-0.200446	-0.392256	-0.651967	-0.673216	0.101777	-0.158129	-0.416093	-0.561067	0.233694	0.0805708	0.439486	0.506684	0.23882	0.481757	0.350093	0.0438011	0.445482	-0.182453	0.0918003	0.0720574	0.138929	0.253475	-0.0264153	0.246383	0.0883472	0.0907317	0.0751212	-0.515314	-0.435797	-0.103656	-0.22423	-0.153166	-0.187105	-0.294587	0.119405	-0.162119	0.282758	0.434583	0.15073	-0.0757464	-0.0253655	-0.376863	-0.504024	0.113343	-0.281353
SDR9C7	-0.271351	-0.49351	-0.654335	-0.709586	-0.41298	-0.459721	-0.683608	-0.751131	0.554934	0.0728437	-0.327781	-0.288642	-0.116346	0.324465	0.432692	0.763809	0.694108	0.935054	0.684517	0.169309	0.348711	0.394546	0.290977	0.328572	0.151773	0.110533	0.24529	0.399078	0.230994	0.222577	0.343995	-0.211188	-0.435135	-0.144577	-0.401501	-0.197428	0.0730693	-0.052648	0.299596	0.306821	0.142703	0.443751	0.310735	0.408456	0.243264	0.23255	-0.110273	0.396583	0.222535
RDH16	-0.265433	-0.143137	-0.591538	-0.498349	-0.538705	-0.321049	-0.540684	-0.811586	0.277417	-0.0441419	-0.602909	-0.497386	-0.0458976	-0.0498878	0.25213	0.864418	0.841681	0.672387	0.580064	0.13353	0.367329	0.355469	0.20089	0.316393	0.155066	-0.153007	-0.0260824	0.0575468	-0.131156	-0.095239	-0.100917	-0.480024	-0.537174	-0.185772	-0.514255	-0.281131	-0.0769659	0.0738155	0.0834382	0.221226	0.449903	0.703092	0.450244	0.370696	0.220426	0.0556132	-0.221059	0.405123	0.0765263
LRP1	-0.108043	0.358504	0.115623	0.386011	-0.48042	0.128864	-0.0082907	0.00535366	-0.418015	-0.666498	-0.650439	-0.638053	-0.663093	-0.935373	-0.638563	-0.296419	-0.0621034	-0.385418	-0.314217	-0.286346	0.0920656	-0.457455	-0.153786	-0.353686	-0.511483	-0.607903	-0.357024	0.0878496	-0.450132	-0.121235	-0.131002	-0.120723	0.0307509	0.310615	0.37706	-0.207826	0.300864	0.205165	-0.118021	-0.218394	0.333675	-0.0216394	0.306609	0.00896899	0.200765	-0.275468	-0.149012	-0.610837	-0.722931
MBD6	-0.161843	0.377529	0.115318	0.448342	-0.247837	0.45798	-0.0358805	-0.114341	-0.34643	-0.670723	-0.798117	-0.750466	-0.155752	-0.624703	-0.465144	0.0741989	0.084957	-0.185764	-0.428396	-0.636275	-0.234374	-0.302456	-0.237157	-0.39958	-0.162857	-0.290609	-0.377227	0.031765	-0.356969	0.0641065	-0.337288	-0.383545	-0.339274	0.0345729	0.13457	-0.345138	-0.169756	-0.376809	-0.477939	-0.482667	0.0724286	0.169537	-0.0059926	-0.0630453	0.190985	-0.560515	-0.208401	-0.378788	-0.587904
B4GALNT1	-0.0756176	0.0973371	-0.582423	-0.360106	-0.415843	-0.0188751	-0.0274093	-0.229798	0.0486259	0.053949	-0.201706	-0.201319	-0.276877	-0.346996	0.00837149	0.185377	0.454828	0.171893	0.438743	0.278543	0.364242	0.471764	0.563183	0.20007	0.122458	-0.401055	-0.050118	0.013939	-0.134034	-0.418924	-0.024392	-0.220412	-0.320166	0.236436	-0.14865	0.0883339	0.226087	0.491902	0.274522	0.0835206	0.562794	0.185228	0.174199	0.317137	-0.133172	-0.187668	-0.588516	-0.164212	-0.051797
ARHGEF25	0.0611652	0.245871	-0.146772	0.0626517	-0.25517	-0.164729	0.0552471	-0.0760139	-0.136158	0.21318	-0.109229	-0.117124	-0.0238199	-0.477259	-0.104446	0.153939	0.186994	-0.350024	-0.0681123	0.228796	0.246839	0.157816	0.111452	0.22501	-0.0712512	-0.381372	-0.225545	-0.540446	-0.543826	-0.479579	-0.545216	-0.151288	0.0356475	0.124814	-0.271596	0.28372	0.175514	0.702959	0.118791	0.352221	0.775701	0.417888	0.380926	0.103495	0.173001	0.075388	0.021826	0.129469	-0.0137777
PIP4K2C	-0.226008	0.00158421	0.0987636	-0.366538	-0.0993367	-0.272167	0.1257	-0.187792	0.316429	0.194318	0.222366	0.630758	0.0786558	0.533866	0.120028	-0.0919088	0.279341	0.424532	0.504908	0.400919	0.0183773	0.170034	-0.0944009	-0.106085	0.020538	0.351909	0.513163	0.100462	0.441862	0.27845	0.473941	-0.0355491	0.234708	-0.213336	0.131681	-0.330245	-0.165638	-0.170419	-0.260205	-0.156364	-0.588966	-0.146385	-0.152636	-0.0305402	-0.469527	0.249432	0.109329	0.321813	0.322795
ARHGAP9	-0.10166	-0.384893	-0.390987	-0.545583	-0.133789	-0.200603	-0.273068	0.0552011	0.507022	0.202065	0.167019	0.0541662	-0.568929	0.0560658	0.0666309	-0.0771459	0.0227062	0.365109	0.34305	0.0339095	-0.0305772	0.257985	0.405799	-0.105985	-0.292707	0.0987963	0.424586	0.688322	0.168177	0.141633	0.625905	0.318856	0.00994673	0.409008	0.105508	0.273362	0.619207	0.24312	0.591386	0.265046	0.0675534	-0.260056	-0.00625194	0.25203	0.0682269	0.234359	-0.158641	-0.365747	0.0429202
KIF5A	0.171926	0.220942	-0.313372	0.0650445	-0.0264676	0.150449	0.106142	-0.0396609	-0.19592	0.192236	-0.0729504	-0.219532	0.250164	-0.315836	0.0966547	0.290254	0.196272	-0.241075	-0.0371098	0.105359	0.180361	0.339228	0.337165	0.307665	0.29421	-0.28455	-0.309146	-0.473818	-0.378227	-0.535053	-0.585643	-0.251704	-0.292804	0.0811507	-0.367072	0.303275	-0.0636405	0.408083	0.110299	0.147449	0.691535	0.371891	0.0897945	0.0965525	0.0260768	-0.271335	-0.353036	0.0715465	0.0303272
GLI1	0.220752	-0.345636	-0.482274	-0.402295	-0.350104	-0.303819	-0.657542	-0.282436	0.562958	-0.011585	-0.247165	-0.338507	-0.350568	0.05865	-0.138133	0.104275	-0.167557	0.387602	-0.0773161	-0.373341	0.0931831	0.0274281	0.0970865	-0.161358	-0.363256	0.189928	-0.0476514	0.218859	-0.145208	0.425726	0.303044	0.0495075	0.127905	0.272323	0.0435724	-0.0431584	0.260312	0.155132	0.305506	0.35114	0.00141755	0.159355	0.29732	0.643896	0.601141	0.297933	0.271322	-0.0209387	0.152553
DCTN2	0.191408	-0.181351	-0.0683009	-0.204186	0.632421	-0.126504	0.230201	0.216669	0.118551	0.729214	0.827185	0.602035	0.58422	0.628569	0.752117	0.237658	0.0518907	0.094571	0.337749	0.553506	-0.0037416	0.46429	0.364986	0.453337	0.415895	0.450478	0.415785	-0.121982	0.283263	-0.232473	0.0182582	0.256612	0.0531972	-0.0117442	-0.330373	0.518924	-0.0795699	0.124108	0.393055	0.358241	0.0506266	-0.0815632	-0.37182	-0.183528	-0.344452	0.147127	-0.159336	0.385843	0.570613
DTX3	0.173211	-0.0908096	-0.495348	-0.620341	-0.261689	-0.414517	-0.213333	-0.315434	0.307142	0.496964	0.0705203	0.095124	-0.0770474	-0.0452062	0.271945	0.355966	0.428021	0.229272	0.707854	0.485079	0.336054	0.372105	0.353834	0.270481	0.0515737	-0.0943448	0.108335	0.0228976	-0.200511	-0.583555	-0.055039	-0.233666	-0.225437	0.0255994	-0.472709	0.222931	0.22165	0.566519	0.474297	0.344389	0.692924	0.405213	0.39462	0.154853	-0.21261	0.22598	-0.366381	0.146897	0.187335
ATP23	-0.102674	-0.250419	-0.136294	0.120331	0.386142	-0.127606	0.242032	0.472183	-0.123145	0.231785	0.725557	0.236378	-0.184213	0.0784778	0.475938	-0.228344	-0.169997	-0.0630863	-0.043527	0.534211	0.243695	0.337255	0.694033	0.39436	0.000145104	0.0307994	0.5071	0.204973	0.377614	0.141039	0.450643	0.767224	0.363336	0.662968	0.338413	0.733913	0.619462	0.484808	0.714152	0.487261	0.126708	-0.61103	-0.452637	-0.0351887	0.0411465	-0.0170614	-0.203875	-0.2464	0.0812457
LRIG3	0.189438	0.196618	-0.0329614	0.16339	0.217165	0.36863	0.36115	0.295039	-0.104121	0.42285	0.218509	0.210526	0.452506	-0.127704	0.00593001	-0.0820282	-0.0814487	-0.495434	-0.230664	-0.0309256	-0.176354	0.292478	0.183147	0.07966	0.431814	-0.0963153	-0.164282	-0.410734	-0.174711	-0.468994	-0.575085	-0.218373	-0.331748	-0.0922186	-0.329422	0.521169	-0.0781285	0.175781	-0.1102	-0.205617	0.479014	0.133551	-0.21705	-0.324314	-0.261378	-0.395317	-0.2712	-0.0643216	-0.03504
SLC16A7	-0.0194852	-0.42063	-0.324173	0.0142091	-0.1029	-0.277188	-0.320405	-0.0608067	0.0441713	-0.361195	0.0611468	-0.277356	-0.437246	0.0377556	0.29489	-0.261316	-0.142391	0.399842	0.0686924	0.18286	0.454358	-0.0845042	0.508616	0.0111785	-0.124352	0.112843	0.432792	0.728105	0.635737	0.645407	0.882223	0.357054	0.0807608	0.535899	0.598795	0.180886	0.523975	-0.0714407	0.460974	-0.0690728	-0.172775	-0.55821	-0.329377	-0.0118718	0.0654382	-0.359509	-0.420261	-0.487429	-0.42611
USP15	-0.0383822	-0.338417	-0.347188	-0.61668	0.143878	-0.125557	0.0308525	-0.0861131	0.551545	0.58631	0.538193	0.685333	0.345245	0.81703	0.468793	0.0921957	0.214254	0.543885	0.545983	0.378965	0.0462642	0.628581	0.386524	0.231758	0.489079	0.446283	0.475686	0.126444	0.606823	0.156865	0.424998	0.043553	-0.113008	-0.184395	-0.192993	0.128477	-0.110098	-0.0877343	0.115802	0.0156468	-0.351083	-0.121275	-0.325331	0.108003	-0.399354	0.141581	-0.121199	0.361385	0.586752
MON2	-0.440922	-0.429285	-0.580816	-0.306411	-0.389439	-0.0932258	-0.390966	-0.489083	0.314447	-0.228474	-0.307623	-0.283512	-0.124964	0.22751	0.270181	0.299228	0.477258	0.743396	0.268796	0.0445247	0.359691	0.408357	0.471168	0.227598	0.366319	-0.017597	0.263291	0.425101	0.602129	0.574598	0.497884	-0.10461	-0.471077	-0.00556855	0.0390568	-0.0970601	0.124737	-0.24616	0.0354176	-0.153703	-0.125899	-0.00257942	-0.158403	0.214751	0.147013	-0.317872	-0.286931	0.0442084	-0.115419
RXYLT1	-0.281911	-0.367828	-0.13129	-0.276587	0.0335295	0.102257	0.116706	0.127776	0.427495	0.280869	0.38537	0.589526	0.115752	0.579157	0.0719068	-0.291084	-0.0509532	0.269648	0.0356659	0.0475599	-0.0812938	0.412423	0.215877	0.0643447	0.414495	0.197885	0.330515	0.157048	0.671335	0.456073	0.4317	0.187442	-0.0725657	-0.179687	0.0915039	0.146803	0.0574057	-0.184081	-0.116345	-0.203795	-0.495878	-0.351914	-0.37394	-0.00193333	-0.152492	0.0166506	0.164451	0.0946353	0.259646
C12orf56	-0.224963	-0.0765573	-0.400635	-0.361453	-0.153289	0.404859	-0.151415	-0.173827	0.190591	-0.0427659	-0.396241	-0.361569	-0.0990779	-0.136574	-0.050392	0.415436	0.406091	0.282176	0.275617	-0.362886	-0.2309	0.356675	0.231798	-0.00481583	0.274338	-0.214994	-0.174694	0.329116	-0.0938283	-0.290907	-0.141281	-0.324545	-0.761882	-0.142331	-0.403154	-0.0826161	-0.0511829	-0.218375	0.0267297	-0.189214	0.250094	0.261363	0.051799	0.164406	-0.0130296	-0.229359	-0.437382	-0.183474	-0.0616028
XPOT	0.160781	-0.56326	-0.392244	-0.619998	0.244984	-0.411235	-0.361119	-0.312844	0.617184	0.585498	0.463985	0.413302	0.471351	0.927922	0.78903	0.418511	0.214107	0.728353	0.599162	0.355334	0.136164	0.415361	0.301564	0.303774	0.417691	0.694073	0.538267	0.305358	0.592997	0.271861	0.452079	-0.00191507	-0.192742	-0.212189	-0.351144	0.183087	-0.112264	-0.247061	0.317633	0.171357	-0.214232	0.0807044	-0.225156	-0.00215479	-0.216006	0.171909	-0.11756	0.487801	0.512853
LEMD3	-0.25921	0.366645	0.498624	0.632169	0.449559	0.564345	0.619542	0.595995	-0.491434	-0.436429	0.191271	0.0633569	-0.079833	-0.112394	-0.113204	-0.517417	-0.27475	-0.281971	-0.418672	-0.150497	-0.409927	-0.143443	0.0514589	-0.388544	-0.152287	0.128084	0.319518	0.25728	0.300867	0.35744	0.311951	0.381481	0.282863	0.414842	0.725399	-0.0105318	-0.00108846	-0.43565	-0.275351	-0.462416	-0.643482	-0.789444	-0.833925	-0.352896	-0.314953	-0.536188	-0.278843	-0.56436	-0.309572
ENSSSCG00000000473	0.177231	-0.146108	-0.109121	-0.311443	0.373133	-0.290857	0.0958253	-0.158751	0.200137	0.626266	0.601504	0.625603	0.742292	0.815679	0.703293	0.373029	0.230899	0.332875	0.462451	0.605842	0.195689	0.43618	0.165322	0.49856	0.527659	0.484138	0.290214	-0.368459	0.343136	-0.0815009	-0.0149745	-0.0149897	0.0707548	-0.318459	-0.38812	0.0981352	-0.417481	-0.00434449	0.070419	0.269688	-0.170906	0.163372	-0.176902	-0.00745261	-0.33259	0.25044	0.0357319	0.770208	0.72245
IRAK3	0.113043	-0.483229	-0.19252	0.237785	0.23097	-0.0771735	-0.151906	0.370726	-0.100434	0.0781566	0.363046	-0.20399	-0.209475	-0.16725	0.233886	-0.189057	-0.445786	-0.265651	-0.418358	0.0379376	0.244866	-0.00964414	0.434678	0.378117	0.0465954	-0.196793	-0.0211729	0.188006	0.134341	0.0958664	0.108053	0.567064	0.0327887	0.419345	0.0995517	0.786502	0.644227	0.395599	0.703631	0.419178	0.467651	-0.304342	-0.0629703	-0.0732496	0.480657	-0.0631854	0.0152695	-0.33572	-0.228823
HELB	-0.319116	-0.127988	-0.402366	-0.0199979	-0.444344	0.173876	-0.31649	-0.387265	0.0672724	-0.438455	-0.642389	-0.600888	-0.197597	-0.269705	-0.0653642	0.192445	0.36547	0.347773	0.012123	-0.298614	0.139305	0.113848	0.257678	-0.0914048	0.201932	-0.216625	-0.014048	0.405986	0.215634	0.302225	0.141388	-0.364552	-0.657139	0.0116872	0.0325318	-0.109424	0.104375	-0.319508	-0.162968	-0.463198	0.154001	0.112571	-0.0912979	-0.0262336	0.0965332	-0.632297	-0.473912	-0.311537	-0.545263
GRIP1	0.0247196	-0.049747	-0.0354286	0.00263327	-0.34747	-0.177512	0.0598595	0.0184892	0.103665	-0.138212	0.074245	0.293249	-0.270036	0.00370817	-0.232081	-0.708838	-0.229533	0.00430593	-0.0140218	0.189828	0.306772	-0.120637	0.109198	-0.264105	-0.0621284	-0.0120086	0.240123	0.191951	0.470015	0.413501	0.54949	0.018684	0.22044	0.138657	0.562367	-0.0100084	0.261418	0.0568648	-0.148595	-0.449798	-0.283341	-0.441189	-0.176722	-0.146151	-0.308123	-0.25932	-0.117932	-0.3339	-0.341304
IL22	-0.0983412	-0.425122	-0.199113	-0.089105	0.000528601	-0.378274	-0.226542	-0.0173235	0.217206	-0.118283	0.277165	0.0652527	-0.31966	0.287307	0.388075	-0.279132	-0.0917145	0.466075	0.167563	0.308336	0.306053	0.00989566	0.433762	-0.0531125	-0.159613	0.362533	0.72324	0.727728	0.738252	0.747057	0.98666	0.418754	0.227433	0.479427	0.580065	0.226612	0.508016	-0.1052	0.391887	-0.0367544	-0.351842	-0.604854	-0.453565	-0.113778	-0.0811634	-0.197758	-0.270634	-0.326919	-0.234868
ENSSSCG00000000483	-0.0143661	-0.305495	-0.663925	-0.307395	-0.321998	-0.133545	-0.484612	-0.29654	0.355408	0.250915	-0.283441	-0.464389	-0.108233	-0.266297	0.142267	0.471814	0.295219	0.171134	0.0316996	-0.133033	0.173224	0.405183	0.446209	0.235662	0.119226	-0.180731	-0.060702	0.0849045	-0.250689	-0.12693	-0.220622	-0.196626	-0.530529	0.164878	-0.470019	0.491597	0.403669	0.391515	0.413874	0.309188	0.853024	0.478891	0.260128	0.212412	0.437285	-0.125395	-0.214462	-0.0399856	-0.114722
NUP107	-0.40517	-0.38954	-0.154361	0.179084	0.227208	0.189224	-0.0102176	0.1006	-0.103342	-0.0994973	0.102618	-0.198712	0.0274651	0.0443425	0.475271	0.120974	0.188628	0.180855	-0.0164978	0.0753119	0.0440876	0.217274	0.479577	0.265273	0.423453	-0.0346682	0.379087	0.571641	0.594648	0.269115	0.287676	0.195127	-0.545349	0.114841	0.0284357	0.484363	0.331714	-0.307475	0.240944	-0.217898	0.140567	-0.30993	-0.519028	-0.482985	-0.0523752	-0.584639	-0.49661	-0.318393	-0.433311
SLC35E3	-0.249069	-0.110921	0.180779	0.411206	0.566439	0.0985108	0.36309	0.296155	-0.471227	-0.166019	0.514623	0.129026	0.208508	0.307973	0.599189	-0.0170572	-0.00518802	0.0816599	-0.0280882	0.467816	0.19451	0.113135	0.367303	0.447161	0.314637	0.105684	0.36158	0.119945	0.619146	0.273535	0.343842	0.546848	0.181687	0.220864	0.342512	0.195322	-0.00522126	-0.199192	0.208008	0.0923709	-0.371012	-0.575419	-0.621793	-0.252489	-0.144065	-0.245424	-0.229725	0.0224474	0.0455078
MDM2	-0.404378	-0.0412623	0.136736	0.0641621	-0.271981	0.322508	0.0171332	-0.106925	-0.239775	-0.383664	-0.443703	-0.233442	-0.144045	-0.215031	-0.472783	0.147414	0.123684	-0.127506	-0.161627	-0.314832	0.0051353	-0.130063	-0.405514	0.305076	0.270449	-0.731829	-0.789688	-0.333046	-0.206174	-0.271725	-0.488395	-0.105878	-0.293194	-0.610001	-0.293694	-0.507028	-0.295831	-0.0773822	-0.324178	0.0279693	-0.0159845	0.297233	0.600576	0.285856	0.420085	0.344841	0.533662	0.264371	0.0607361
LYZ	0.135956	-0.156108	0.132266	0.254072	0.484417	0.114978	0.247032	0.651681	-0.209322	-0.132279	0.61948	0.154588	-0.321087	0.104226	0.0963914	-0.575574	-0.644588	-0.164727	-0.29465	0.0778177	-0.0099972	-0.101851	0.326406	0.00257071	-0.245836	0.121065	0.215472	0.321611	0.331153	0.3042	0.583926	0.831273	0.594805	0.629056	0.665808	0.302639	0.380799	0.107191	0.50443	0.244792	-0.436755	-0.863172	-0.458882	0.112306	0.0836394	0.0508292	-0.0118369	-0.471544	0.0564188
FRS2	-0.264392	0.268093	-0.472044	-0.404799	-0.527851	0.133602	-0.0252867	-0.414684	0.206677	0.127008	-0.485446	-0.17222	-0.0116625	-0.254489	-0.219413	0.478657	0.670907	0.198192	0.29961	-0.0357748	0.0496494	0.582141	0.197379	0.10843	0.191057	-0.353201	-0.240599	-0.379101	-0.413181	-0.396741	-0.447376	-0.517806	-0.422287	-0.142247	-0.464877	-0.205368	-0.163941	0.317657	-0.214004	0.0594404	0.440408	0.607033	0.332219	0.473718	0.04441	-8.32578e-05	-0.161865	0.259749	0.224942
CCT2	0.33159	-0.518079	-0.285202	-0.398553	0.286376	-0.51818	-0.379359	-0.29894	0.457371	0.435808	0.478409	0.340391	0.492673	0.881835	0.824452	0.264153	0.0348636	0.639654	0.471267	0.410742	0.271891	0.173542	0.250644	0.236932	0.315437	0.77277	0.559724	0.303083	0.65119	0.411493	0.538379	0.0311444	-0.0199621	-0.102378	-0.130177	0.179724	-0.108509	-0.291117	0.304872	0.0896574	-0.277148	-0.0361073	-0.300898	-0.132224	-0.242026	0.0300721	-0.163573	0.402388	0.335568
BEST3	0.17467	0.21668	0.167282	0.283229	-0.139014	-0.113829	0.184905	0.388139	-0.28004	-0.138473	0.118328	-0.0205063	-0.548968	-0.561587	-0.459435	-0.582727	-0.473445	-0.570817	-0.379913	0.0774304	0.167501	-0.292808	-0.0155173	-0.112104	-0.56263	-0.387698	-0.207153	-0.218177	-0.392322	-0.152124	-0.0144362	0.396889	0.647973	0.503027	0.446352	0.181291	0.463045	0.692946	0.264929	0.328393	0.232687	-0.283249	0.259234	0.197891	0.250549	0.244318	0.249041	-0.377215	-0.161417
ENSSSCG00000000500	0.478606	0.734125	0.400713	0.292949	0.0588773	0.0400325	0.2803	-0.140548	-0.415492	-0.128769	-0.200341	0.0319413	0.465275	-0.104003	-0.192484	0.0356172	-0.0261606	-0.314262	-0.000217476	0.0443482	-0.0317424	-0.367821	-0.522422	-0.253725	-0.126141	0.130089	-0.369301	-0.694285	-0.497388	-0.398832	-0.546767	-0.501345	0.293974	-0.237721	-0.0208216	-0.573911	-0.757467	-0.125306	-0.580175	-0.248987	-0.150093	0.335984	0.132235	-0.0467501	-0.382576	-0.062767	-0.0242344	0.312386	0.123215
CNOT2	0.100598	-0.448638	0.0110629	-0.165793	0.670959	-0.0541831	0.0409328	0.143067	0.158599	0.487532	0.695473	0.473268	0.57952	0.789312	0.795215	0.211638	-0.0224204	0.279506	0.314545	0.327661	-0.0748996	0.230392	0.216158	0.369201	0.54178	0.532633	0.430859	0.275156	0.621277	0.0597156	0.249235	0.225499	-0.205242	-0.235881	-0.270459	0.372884	-0.137103	-0.379736	0.28844	0.042117	-0.228484	-0.203877	-0.465157	-0.40715	-0.344002	-0.00759392	-0.171639	0.27338	0.32679
PTPRB	-0.0114345	0.0257399	-0.0645719	0.055275	-0.370605	0.287874	-0.131578	0.0235369	0.0351847	-0.0534745	-0.47822	-0.337181	-0.19718	-0.565451	-0.623544	-0.061915	-0.126424	-0.447618	-0.423038	-0.577146	-0.178692	-0.11563	-0.244299	-0.111936	0.00906501	-0.56096	-0.658458	-0.236204	-0.543944	-0.352644	-0.624106	-0.301518	-0.401006	-0.240188	-0.336757	0.0886047	0.114137	0.209148	-0.169161	-0.0974374	0.568735	0.405968	0.510455	0.0683134	0.399956	-0.00278329	0.255574	-0.187617	-0.291648
ZFC3H1	0.00770642	-0.347424	-0.426955	0.0650253	-0.362203	-0.324996	-0.580051	-0.514548	-0.0251425	-0.519644	-0.439826	-0.667079	-0.192384	-0.0926963	0.276743	0.167762	0.143795	0.480026	0.06197	0.0436709	0.611106	-0.171465	0.301629	0.124511	0.0622422	-0.0271706	0.0790951	0.439705	0.402326	0.539881	0.444122	-0.129726	-0.272594	0.185952	0.250802	-0.0812172	0.191714	-0.206333	0.176026	-0.166981	0.0955811	-0.000762846	-0.00872427	0.0106635	0.235619	-0.487899	-0.399818	-0.176745	-0.531921
TMEM19	0.10524	-0.321767	-0.0230865	-0.0754534	0.764291	0.143148	0.0680151	0.207018	0.0301735	0.261694	0.596952	0.225309	0.501253	0.724143	0.735008	0.308377	-0.068213	0.326473	0.185196	0.135921	-0.163916	0.259136	0.277381	0.340141	0.423009	0.527793	0.296525	0.240362	0.48083	0.115419	0.241477	0.345243	-0.0864956	-0.029257	-0.140324	0.197634	-0.24882	-0.438162	0.317291	0.173192	-0.40344	-0.271471	-0.53792	-0.0817466	-0.147312	-0.00446404	-0.184448	0.22091	0.456882
TBC1D15	-0.314364	-0.114627	-0.323286	-0.0141653	-0.344797	-0.0825932	-0.0365895	-0.251731	0.0621811	-0.110218	-0.159259	-0.0606964	-0.0686518	-0.0850967	0.19733	-0.0925141	0.380778	0.270694	0.203887	0.283992	0.348836	0.256713	0.462708	0.012736	0.297296	-0.069714	0.438294	0.357056	0.547569	0.317077	0.375677	-0.223003	-0.419403	0.113427	0.189432	0.216173	0.286604	-0.0774426	-0.0811257	-0.498454	0.166193	-0.148308	-0.356319	-0.367744	-0.339515	-0.695746	-0.6193	-0.276791	-0.530827
TRHDE	-0.643865	-0.288272	0.119422	0.301558	0.16081	0.283655	0.28163	0.153519	-0.3626	-0.234488	0.150657	0.0665327	0.0791786	0.128117	0.200738	0.0148187	0.169217	0.00611949	-0.135329	0.200275	0.175051	0.176865	0.167402	0.592063	0.6182	-0.438753	-0.0639138	-0.00864968	0.567608	0.145492	0.0153363	0.31902	-0.283898	-0.290613	0.00969968	0.0833347	0.00157579	-0.18714	-0.0655088	-0.0557529	-0.157708	-0.279949	-0.196927	-0.215996	0.106822	-0.129789	0.108602	0.126835	-0.0763073
KCNC2	0.0463225	-0.707315	-0.404578	-0.235191	-0.0150385	-0.0484563	-0.235733	0.203584	0.307145	0.167347	0.383416	0.146484	-0.209054	0.271728	0.0526041	-0.315191	-0.43143	0.0836628	-0.184446	-0.0322724	0.292924	0.209386	0.398146	0.402962	0.327458	-0.188089	-0.146504	0.171826	0.447636	0.258837	0.3424	0.465728	-0.0448032	0.0439691	0.0436786	0.426674	0.421181	0.256376	0.504188	0.277407	0.00788231	-0.316117	0.0704899	0.301126	0.417061	0.209752	0.261035	-0.0931359	0.145492
CAPS2	-0.312102	-0.113643	-0.0530693	-0.207031	-0.13509	-0.277844	-0.23001	-0.25908	-0.0873555	-0.377407	-0.192679	-0.315969	-0.498751	-0.0478529	0.147064	0.342339	0.348028	0.468194	0.45609	0.228338	0.224747	-0.0993951	0.0240732	0.177703	-0.337775	-0.144857	0.11337	0.394452	0.0263617	0.0499534	0.397391	0.253078	0.164133	0.155095	0.126051	-0.428956	0.125529	0.0202286	0.335747	0.406035	-0.154358	-0.0453307	0.284984	0.354089	0.201815	0.408345	0.0143488	0.0550374	0.0838709
GLIPR1	-0.286178	-0.284303	-0.232485	0.0538038	-0.688924	-0.559421	-0.462526	-0.403556	0.0693048	-0.401732	-0.416766	-0.395834	-0.602797	-0.381763	-0.108849	-0.152698	0.144603	0.20963	-0.042004	0.189816	0.610325	-0.228083	0.119525	0.0207917	-0.308894	-0.305251	0.191685	0.314322	0.210893	0.530826	0.443808	0.0385173	0.0727318	0.255314	0.369452	0.0406872	0.60951	0.288647	0.148111	0.0276404	0.273812	-0.0276229	0.29112	-0.0099107	0.364396	-0.100754	0.0598666	-0.211228	-0.605096
PHLDA1	-0.283009	-0.34067	-0.326109	-0.31454	-0.383333	-0.360689	-0.449256	-0.414549	0.327886	-0.341809	-0.242789	-0.217355	-0.438993	0.199709	0.117889	0.0731664	0.235912	0.723422	0.303972	0.0734274	0.306823	0.0357631	0.201096	-0.0646648	-0.210097	0.158193	0.392959	0.578867	0.463392	0.695545	0.790179	0.117623	0.0747487	0.212269	0.364315	-0.313161	0.237871	-0.176975	0.140424	0.0217562	-0.400325	-0.188612	-0.025031	0.31964	0.175545	0.0489819	-0.0437064	-0.0539559	-0.0764865
NAP1L1	0.27135	0.00474962	-0.108038	-0.351194	-0.324046	-0.477906	-0.269996	-0.630916	0.383792	0.154077	-0.12924	0.325985	0.43281	0.525622	0.17189	0.0775593	0.240152	0.479344	0.470002	0.268285	0.29229	-0.0554585	-0.231952	-0.173568	0.173424	0.4979	0.23367	-0.105035	0.324565	0.289723	0.219871	-0.598438	-0.0264664	-0.443748	-0.0726827	-0.442784	-0.461641	-0.323628	-0.458146	-0.424993	-0.340746	0.304772	0.0452689	-0.111639	-0.469804	-0.067849	-0.0537381	0.478665	0.115569
BBS10	-0.0214676	-0.119795	-0.486885	-0.127876	-0.331608	-0.00290098	-0.32947	-0.514609	0.133563	-0.00431492	-0.410008	-0.352188	0.342864	0.0588333	0.0899605	0.524224	0.345634	0.266369	-0.0417558	-0.120835	0.317581	0.334042	0.147756	0.37815	0.493079	-0.167015	-0.39103	-0.438376	-0.0755273	0.0313256	-0.411862	-0.433677	-0.462255	-0.307816	-0.44296	-0.105399	-0.308678	0.0175934	-0.179803	0.0573531	0.301042	0.590579	0.252441	0.351004	0.361471	-0.148373	0.0352806	0.468328	0.151653
SYT10	-0.129323	-0.343069	-0.34266	-0.322675	0.00706205	-0.303296	-0.195512	-0.00612308	0.125159	0.23313	0.264702	-0.0455647	-0.280157	0.0667087	0.23902	0.364889	0.115288	0.190538	0.164065	0.302922	0.303694	0.353086	0.33488	0.629133	-0.0693171	-0.247044	-0.0859604	-0.139928	-0.167361	-0.167543	0.018747	0.51164	0.253719	0.225265	-0.232298	0.214874	0.330313	0.660208	0.702741	0.994214	0.311116	0.112043	0.418879	0.653542	0.600506	0.723797	0.377074	0.335142	0.555215
PKP2	-0.0372682	0.00336439	0.2976	0.199823	0.339219	-0.298285	0.40236	0.226519	-0.19817	0.282802	0.675267	0.641996	0.266912	0.334192	0.455139	-0.283575	-0.0340234	-0.105479	0.156387	0.752253	0.24177	0.0386023	0.136586	0.237109	0.138365	0.236772	0.547367	-0.0898833	0.484915	0.0991182	0.284946	0.32205	0.403666	0.0722989	0.246557	0.316506	0.0949226	0.133737	0.0820689	0.0287599	-0.172415	-0.402763	-0.396564	-0.491064	-0.474688	-0.0194765	-0.0563358	0.158499	0.0692616
DNM1L	0.197085	-0.0673089	0.0182622	-0.362478	0.243998	-0.261383	0.266298	0.11147	0.308269	0.698452	0.735844	0.923108	0.436115	0.693842	0.286341	-0.129758	-0.0625229	0.0761632	0.321419	0.536636	0.0729514	0.364484	0.0628935	0.242111	0.265099	0.374263	0.27111	-0.396599	0.258577	-0.0883484	0.0989546	0.146501	0.385073	-0.206678	-0.147664	0.13004	-0.198943	0.247525	0.0363307	0.245251	-0.286364	-0.071287	-0.0994416	0.080753	-0.36756	0.464146	0.278165	0.548388	0.733748
FGD4	-0.120746	-0.301004	-0.561708	-0.444462	0.246304	-0.0722617	-0.0657258	-0.192144	0.25904	0.353091	0.368235	0.139024	0.326404	0.59677	0.773043	0.557169	0.464092	0.668219	0.539753	0.435202	0.224634	0.762718	0.70853	0.535509	0.512604	0.31589	0.416218	0.135222	0.464581	0.0824794	0.304806	0.131002	-0.243209	0.115736	-0.251924	0.199299	-0.0780576	-0.0121308	0.402626	0.321409	-0.0586359	-0.0105204	-0.37355	0.288929	-0.121396	-0.0493507	-0.425868	0.353388	0.540499
BICD1	0.281837	-0.238217	-0.135662	-0.0467375	0.260642	-0.0671485	-0.0542676	0.0985347	0.298927	0.672733	0.386383	0.315789	0.575898	0.304009	0.312044	0.0948379	-0.155159	-0.180459	-0.199328	0.0152759	-0.0901003	0.272578	0.12571	0.188847	0.390133	0.301334	0.0909556	-0.282496	0.0266467	-0.0592534	-0.330234	-0.0856182	-0.207576	-0.162345	-0.443612	0.664647	0.02632	0.125355	0.0912829	0.0897885	0.384834	0.23424	-0.14502	-0.284232	0.0167339	-0.0815009	0.096381	0.257312	0.175159
IPO8	-0.208144	-0.0997057	-0.515666	-0.324889	-0.254524	0.0858976	-0.131528	-0.451817	0.276063	0.302818	-0.230577	-0.0404655	0.457513	0.187563	0.223486	0.585476	0.598403	0.326365	0.223961	0.0462903	0.151399	0.648331	0.29147	0.39318	0.680773	-0.09822	-0.115868	-0.346666	0.0484683	-0.13723	-0.401058	-0.498975	-0.669049	-0.395218	-0.623762	0.063493	-0.277623	0.0125832	-0.202146	-0.0496342	0.365555	0.580194	0.0676363	0.153348	0.0233234	-0.206157	-0.165637	0.48496	0.239704
ERGIC2	-0.147759	-0.540718	-0.452836	-0.756201	-0.067125	-0.41181	-0.381234	-0.546694	0.592025	0.514126	0.179372	0.336417	0.365989	0.769228	0.636607	0.637226	0.576427	0.789317	0.780019	0.415263	0.249944	0.512614	0.20604	0.498236	0.550724	0.300933	0.311272	0.152472	0.466883	0.0351898	0.218502	-0.195698	-0.428149	-0.508615	-0.610128	-0.0378399	-0.178112	-0.131529	0.18287	0.213335	-0.0150123	0.379076	0.143912	0.112376	-0.135859	0.337471	0.000811134	0.689304	0.529561
OVCH1	-0.428065	0.0754408	-0.307493	-0.418433	-0.306914	-0.428005	0.0239621	-0.428215	0.112026	0.274414	-7.74973e-06	0.154029	-0.0586776	0.0301624	0.367309	0.542042	0.851665	0.423828	0.714183	0.741369	0.389148	0.550771	0.339327	0.435819	0.0652987	-0.139385	0.383063	-0.145197	-0.0138453	-0.25376	0.0322123	-0.0911635	-0.02361	0.0306041	-0.291101	-0.0269655	0.108107	0.489028	0.185888	0.432458	0.361954	0.332701	0.211601	0.200582	-0.152754	0.272908	-0.167605	0.458136	0.312698
FAR2	-0.285536	-0.651105	-0.681238	-0.764442	-0.385699	-0.561658	-0.541987	-0.631999	0.709687	0.561956	0.027524	0.172414	0.138302	0.473379	0.537093	0.617993	0.661511	0.72321	0.638444	0.425442	0.426362	0.631319	0.391727	0.557154	0.480484	0.0737393	0.344395	0.141971	0.372773	0.106971	0.174799	-0.204874	-0.515843	-0.336114	-0.635858	0.271039	0.218734	0.229087	0.316862	0.333474	0.428691	0.497634	0.292849	0.138329	0.125635	0.266838	0.030068	0.5745	0.301942
KLHL42	0.140795	0.0350442	0.00937344	0.097953	-0.0473374	-0.126311	0.113277	0.118866	-0.0523342	0.384995	0.150374	0.16287	0.105702	-0.308336	0.0324108	-0.147884	-0.0170406	-0.452333	-0.0420092	0.24397	0.103231	0.0131191	0.0872291	0.0741667	0.109873	-0.188623	0.0355472	-0.156745	-0.160857	-0.419976	-0.340339	-0.160329	-0.193558	-0.021374	-0.244228	0.588812	0.310811	0.412293	0.11673	-0.0687177	0.733223	0.160199	0.0893356	-0.508261	-0.216078	-0.204595	-0.192494	-0.140773	-0.328029
MANSC4	-0.322051	-0.256309	-0.583861	-0.380756	-0.128683	0.076461	0.1093	-0.148167	0.109836	0.208175	0.20185	0.187517	0.0915166	0.252078	0.366705	0.212301	0.470918	0.392216	0.449015	0.466805	0.428608	0.759783	0.713007	0.617241	0.706243	-0.27777	0.0881937	-0.0308584	0.483721	-0.126146	0.147701	0.0151509	-0.423536	-0.0674969	-0.21265	0.178937	0.049802	0.225977	0.223375	0.0725573	0.156278	-0.0350404	-0.137021	0.241522	-0.170689	-0.156084	-0.410106	0.18227	0.263283
MRPS35	-0.0203702	-0.319538	-0.0684153	-0.114478	0.625869	0.239336	0.219965	0.40016	0.227656	0.368617	0.706191	0.483859	0.331084	0.685406	0.504687	-0.107026	-0.189466	0.231675	0.04002	0.0780269	-0.272784	0.422275	0.424014	0.104051	0.378079	0.533875	0.514176	0.337626	0.644179	0.329503	0.457333	0.421911	-0.01945	0.13819	0.100461	0.406597	0.0187022	-0.328206	0.226175	-0.0389413	-0.492585	-0.538416	-0.764025	-0.136337	-0.26219	-0.148474	-0.196819	-0.0489251	0.345958
PPFIBP1	0.0704845	-0.270091	-0.10708	-0.341798	0.0481012	0.238109	-0.184907	0.150769	0.491004	0.118768	0.0445826	0.119645	-0.110397	0.31044	-0.281126	-0.13344	-0.33192	0.155755	-0.156429	-0.576897	-0.431604	0.0802734	-0.115722	-0.262326	-0.0521457	0.209112	-0.124203	0.214738	0.0234342	0.239832	0.173206	0.120639	-0.0203841	-0.0934593	-0.0377575	-0.098884	-0.0314055	-0.235197	-0.00487376	0.0093722	-0.41684	-0.097574	0.00908684	0.380486	0.253679	0.304739	0.365522	-0.0625915	0.321629
ARNTL2	0.105197	-0.279124	-0.251185	0.0749492	0.113323	-0.376345	-0.0696046	-0.0777275	-0.113737	-0.132832	0.383118	0.0611733	0.0155122	0.330402	0.603847	-0.166904	-0.0504464	0.376486	0.21201	0.613258	0.646308	0.0748253	0.562734	0.304563	0.160734	0.250058	0.485012	0.29423	0.74236	0.501957	0.731314	0.333863	0.246545	0.400558	0.501587	0.183687	0.208062	0.0096463	0.377369	0.0228894	-0.247697	-0.507432	-0.450165	-0.0695576	-0.191699	-0.326848	-0.437079	-0.0762394	-0.0992748
MED21	-0.0207971	-0.447601	-0.236175	-0.514827	0.248628	-0.0535576	-0.136963	-0.162323	0.455188	0.398082	0.345968	0.412411	0.393097	0.777125	0.561842	0.246233	0.221444	0.585621	0.561942	0.182494	-0.0620248	0.354044	0.21475	0.166447	0.535192	0.477621	0.413006	0.429679	0.651907	0.140746	0.395082	-0.0856924	-0.42715	-0.359225	-0.299442	0.0571664	-0.185876	-0.474637	0.0919712	-0.198454	-0.320306	-0.0571195	-0.320599	-0.187238	-0.421449	-0.0368367	-0.266948	0.24009	0.29692
TM7SF3	0.0494929	0.169065	0.0499255	-0.00692959	0.00931993	0.516106	-0.120593	-0.0153097	0.0759928	-0.358467	-0.488243	-0.405282	-0.0438482	-0.0761599	-0.401091	0.106959	-0.107441	0.0838538	-0.213165	-0.81328	-0.545963	-0.161854	-0.303179	-0.486493	-0.136147	0.102399	-0.339443	0.18382	-0.264516	0.0858934	-0.126566	-0.257442	-0.252445	-0.108336	-0.0086482	-0.482145	-0.370399	-0.582414	-0.35801	-0.34195	-0.376557	0.0957399	-0.0384026	0.24656	0.140946	-0.136281	-0.00255123	-0.209801	-0.0274456
FGFR1OP2	-0.132626	-0.097665	-0.237049	-0.417298	-0.354425	-0.151292	-0.28304	-0.421625	0.503723	-0.0542658	-0.243481	0.0936639	-0.0158796	0.410381	-0.100082	0.106011	0.212695	0.596815	0.209593	-0.147486	0.000258437	0.184902	-0.0736432	-0.213952	-0.033699	0.318918	0.173597	0.0838299	0.230525	0.538121	0.372753	-0.203924	0.0514228	-0.14356	0.0850861	-0.488149	-0.227541	-0.275173	-0.311835	-0.12386	-0.556289	0.101583	0.0071962	0.426516	0.0536592	0.158019	0.212892	0.2886	0.299307
ITPR2	-0.260503	-0.489896	-0.483972	0.0148551	-0.225152	-0.173174	-0.471096	-0.277738	-0.0731828	-0.238362	-0.284116	-0.678811	-0.282111	-0.291808	0.320206	0.418455	0.272009	0.24462	0.00645091	0.0690815	0.485523	0.116136	0.454669	0.529882	0.20232	-0.421932	-0.0894133	0.315701	0.130532	0.0805684	0.0511991	0.111907	-0.478835	0.159949	-0.174576	0.336962	0.460894	0.194906	0.526537	0.308666	0.635074	0.15816	0.2175	0.0661757	0.538556	-0.193807	-0.228339	-0.115559	-0.373534
RASSF8	0.0264157	-0.495708	-0.0878058	-0.260676	0.212317	-0.401822	-0.0963445	0.0538248	0.393856	0.318075	0.637613	0.579574	0.0983118	0.740655	0.469743	-0.241031	-0.183765	0.413749	0.211972	0.40709	0.19625	0.158958	0.246746	0.139575	0.11761	0.531656	0.625516	0.326832	0.759152	0.601648	0.760787	0.423386	0.329817	0.0865656	0.26837	0.231491	0.198336	-0.0840187	0.274485	0.117647	-0.518474	-0.463192	-0.371365	-0.0613399	-0.148873	0.191206	0.136479	0.162993	0.290979
LRMP	0.183752	0.0188685	-0.242145	-0.189984	0.0920719	-0.0738608	-0.114482	0.0965524	0.211829	0.205907	0.0779721	-0.143433	-0.230327	-0.198683	0.229698	0.0155289	0.0621734	0.096013	0.258041	0.0234961	-0.176134	0.121743	0.408228	-0.355214	-0.334164	0.318898	0.54085	0.630658	-0.0576935	-0.0774724	0.329759	-0.00136457	-0.138614	0.569823	0.0830793	0.456346	0.470933	0.0850736	0.440668	-0.0638711	0.359812	-0.151064	-0.330711	-0.234818	-0.298361	-0.358385	-0.707578	-0.5763	-0.311126
SOX5	-0.30428	-0.445711	-0.593029	-0.272284	-0.328624	-0.227207	-0.364524	-0.157825	0.172348	0.132969	-0.104314	-0.38299	-0.428346	-0.328664	0.162913	0.360947	0.313973	0.151821	0.0994281	0.161675	0.392097	0.408267	0.546941	0.54463	0.0815454	-0.507282	-0.0493332	0.142088	-0.103417	-0.154319	-0.0355708	0.206481	-0.322279	0.24928	-0.315811	0.512238	0.655503	0.650406	0.67037	0.609952	0.827365	0.232569	0.389565	0.313066	0.574045	0.164862	-0.0391828	-0.0474143	-0.0695477
C2CD5	-0.18747	-0.288077	-0.652348	-0.220194	-0.00445285	-0.117274	-0.0315952	-0.0964291	0.106977	0.295414	0.275211	-0.0242952	0.0628808	0.0970328	0.61311	0.292717	0.410816	0.333486	0.307301	0.520504	0.453067	0.729713	0.915137	0.560408	0.458071	-0.0632618	0.389412	0.126825	0.388661	0.00605702	0.218805	0.145431	-0.323821	0.357689	-0.128808	0.604962	0.380061	0.384364	0.528648	0.259225	0.476964	-0.0641448	-0.315167	0.0728932	-0.0440568	-0.344625	-0.595382	-0.00522425	0.0555216
ABCC9	0.410032	-0.328106	-0.259392	-0.118617	0.485764	-0.0144102	-0.188625	-0.143837	0.0451863	0.36695	0.313649	0.0116528	0.759708	0.558292	0.735042	0.516879	0.0297902	0.229776	0.208951	0.142575	0.140694	0.209505	0.227156	0.496315	0.679731	0.352229	-0.0778033	-0.0928649	0.24848	-0.186204	-0.212979	-0.151298	-0.445747	-0.319142	-0.537343	0.252542	-0.395091	-0.288287	0.234029	0.0808897	0.152425	0.257276	-0.167028	-0.152538	-0.109777	-0.173292	-0.291682	0.411509	0.299813
KCNJ8	0.106372	0.102205	-0.0401272	-0.0387911	0.182137	0.340777	0.211868	0.0799799	0.0662092	0.519439	0.0964579	0.230417	0.621428	0.0813315	0.029778	0.247531	0.10347	-0.310924	-0.102455	-0.135837	-0.27456	0.347233	-0.037425	0.187207	0.562242	-0.0563373	-0.302995	-0.525941	-0.254909	-0.526028	-0.759769	-0.377273	-0.489904	-0.457448	-0.67102	0.300139	-0.3339	0.0270995	-0.241814	-0.105637	0.419606	0.45299	0.0162783	-0.196046	-0.136366	-0.117503	0.00076555	0.307985	0.227349
ENSSSCG00000000576	0.281501	-0.309931	0.00288527	0.0858576	0.707322	-0.112943	0.116207	0.477991	-0.0138766	0.324032	0.846509	0.311929	0.159592	0.455079	0.614583	-0.156662	-0.43328	0.0128016	-0.059464	0.319779	0.0218509	0.124481	0.432926	0.243635	0.0199147	0.475911	0.457148	0.238681	0.398019	0.213913	0.446957	0.693828	0.406439	0.473368	0.246259	0.586505	0.266102	0.082275	0.638718	0.406132	-0.200447	-0.571315	-0.541651	-0.0872964	-0.0320844	0.0581749	-0.108879	-0.0947867	0.28221
GYS2	-0.19292	-0.442495	-0.334815	-0.314676	-0.480909	-0.627104	-0.361446	-0.472771	0.13911	0.0455817	-0.0172529	0.0514982	-0.166068	0.147168	0.160396	0.208113	0.274099	0.328804	0.303221	0.540063	0.786927	0.120947	0.102092	0.685655	0.208491	-0.393645	-0.160071	-0.260054	0.198419	0.0620337	0.098142	0.0922355	0.0876739	-0.260201	-0.190602	-0.0939461	0.162963	0.504655	0.267352	0.527676	0.239412	0.278984	0.645185	0.38125	0.39762	0.546558	0.44433	0.565075	0.236814
GOLT1B	-0.00275566	-0.0015935	-0.0303516	-0.186355	0.262328	0.0237545	0.388087	0.24942	0.261336	0.440567	0.640931	0.772898	0.281466	0.564283	0.27882	-0.361097	-0.0427307	0.154598	0.213558	0.378874	-0.0824663	0.439143	0.35031	-0.0829587	0.245415	0.482471	0.628561	0.0745858	0.580631	0.264719	0.471172	0.167966	0.204981	0.129369	0.248948	0.250077	-0.00251831	-0.0623074	-0.0594048	-0.231624	-0.471879	-0.474371	-0.667628	-0.170859	-0.601876	-0.16596	-0.233938	0.0101449	0.299103
RECQL	0.104896	-0.120702	-0.204316	-0.42336	-0.160165	-0.131951	0.102989	-0.128212	0.456961	0.583084	0.302871	0.716033	0.388424	0.450483	0.102861	-0.222571	0.11774	0.122002	0.353823	0.312078	0.102128	0.372016	0.132253	-0.00170616	0.495879	0.215658	0.257848	-0.116423	0.410991	-0.0408592	0.0905812	-0.357599	-0.248744	-0.388147	-0.225056	0.18591	-0.100305	0.0214886	-0.237027	-0.407185	-0.0126922	0.0674891	-0.140007	-0.265135	-0.594123	-0.130063	-0.150778	0.212473	0.151009
IAPP	-0.138891	-0.191746	-0.144757	-0.167327	-0.0365515	0.168222	-0.332443	-0.0742281	0.180513	-0.0151209	-0.374737	-0.484718	-0.229192	-0.312052	-0.000231316	0.363546	0.208387	0.0831925	0.10065	-0.436787	-0.362162	-0.0383873	0.00529413	-0.183983	-0.0946255	-0.0781109	0.0130932	0.600244	-0.22647	-0.213717	-0.110148	-0.194224	-0.654463	-0.0174429	-0.369704	0.200124	0.27321	-0.217295	0.214283	-0.0986614	0.481183	0.246699	0.113004	-0.231088	0.120756	-0.174443	-0.307089	-0.377614	-0.396364
PYROXD1	0.0553078	-0.132376	-0.257211	-0.287314	0.437837	0.0149982	0.336784	0.35348	0.101841	0.657939	0.779617	0.533404	0.199193	0.319119	0.533428	0.0411512	0.0782007	0.0156504	0.361268	0.554549	0.047055	0.637141	0.645482	0.423109	0.336506	0.129713	0.380539	0.000910763	0.227364	-0.370192	0.114923	0.356511	0.0113269	0.251899	-0.189737	0.629678	0.226311	0.417069	0.558636	0.367465	0.233489	-0.244938	-0.350928	-0.0137004	-0.343167	0.0704289	-0.365623	0.0397605	0.442907
SLCO1A2	-0.210152	-0.501573	-0.266089	-0.256975	-0.192216	0.0372127	-0.449744	-0.0261846	0.376543	-0.0448863	-0.250155	-0.349684	-0.46683	-0.192695	-0.0738024	0.0289936	0.00302016	0.183176	0.0149094	-0.412696	-0.186445	-0.0340101	0.133012	-0.16928	-0.0895487	-0.110141	0.121521	0.798669	0.118128	0.151253	0.282988	0.0307041	-0.540073	0.0626468	-0.116015	0.307814	0.559692	-0.144314	0.331522	-0.114028	0.309348	-0.0336137	0.0852709	-0.15505	0.243749	-0.117052	-0.150258	-0.506353	-0.463006
SLCO1C1	-0.188692	-0.230664	-0.35335	-0.240081	-0.374831	-0.0955379	-0.0762655	-0.207095	0.181102	0.307523	-0.0800945	0.0957497	0.030676	-0.157749	0.0607624	0.0558244	0.347396	-0.0220246	0.23528	0.246833	0.292557	0.321483	0.280837	0.286257	0.475047	-0.383691	-0.00678302	-0.00119683	0.147012	-0.296839	-0.187934	-0.330784	-0.62014	-0.278694	-0.409202	0.403431	0.27649	0.289994	0.0523477	-0.190184	0.686078	0.281203	0.192454	-0.30312	-0.171348	-0.245505	-0.273948	-0.0110074	-0.287206
AEBP2	-0.281304	-0.0914279	-0.371112	0.244241	-0.221255	0.161406	-0.0663856	-0.159397	-0.266758	-0.52831	-0.30092	-0.517868	-0.180369	-0.238002	0.139927	0.0095677	0.20751	0.235621	-0.0943977	0.0472586	0.425515	0.167788	0.54059	0.191025	0.274751	-0.283707	0.0404894	0.251269	0.415419	0.363299	0.284862	0.00535624	-0.324135	0.303212	0.341464	0.0374216	0.172665	-0.1141	0.0444333	-0.271067	0.0515889	-0.238207	-0.321788	0.0313164	0.0883788	-0.700596	-0.561092	-0.335738	-0.468195
PLEKHA5	0.180872	-0.0475835	-0.240067	0.0883967	0.187865	-0.353193	-0.142555	0.0498542	-0.103207	0.0110035	0.237024	-0.278257	-0.202703	-0.12814	0.494378	0.131045	-0.000461358	0.138009	0.0907707	0.372858	0.294523	0.077213	0.53194	0.115407	-0.360606	0.239614	0.469773	0.288256	0.0111123	0.146291	0.379315	0.382365	0.328424	0.781479	0.291566	0.431375	0.465394	0.353704	0.666823	0.460833	0.283499	-0.23221	-0.260015	0.0626988	0.106975	-0.139684	-0.424876	-0.246046	-0.093033
CAPZA3	-0.119418	-0.328399	-0.257238	-0.125579	-0.280261	-0.517043	-0.194007	-0.097338	0.2452	-0.0265004	0.198892	0.143413	-0.413166	0.0733018	0.234324	-0.397642	0.0017237	0.329621	0.203513	0.461594	0.466568	0.0474424	0.450875	-0.0679545	-0.197811	0.172622	0.709943	0.567418	0.625002	0.613716	0.87982	0.270794	0.231617	0.476547	0.552726	0.3156	0.6533	0.198336	0.334783	-0.0747252	-0.0633356	-0.481548	-0.281729	-0.168693	-0.152783	-0.217417	-0.282001	-0.343974	-0.364376
PLCZ1	0.668845	0.311724	0.229196	0.328097	0.20612	-0.160697	-0.0711567	-0.156197	-0.452237	-0.270592	-0.111492	-0.285468	0.321987	-0.0744108	0.174494	0.0643431	-0.215871	-0.149143	0.0494285	0.0992099	0.226073	-0.582298	-0.284286	-0.101227	-0.125539	0.208626	-0.258657	-0.172789	-0.207947	-0.230302	-0.185412	-0.282812	0.163245	-0.0301988	0.0863707	-0.314171	-0.450223	-0.231125	-0.0769403	-0.171313	-0.00923866	0.134399	0.0658118	-0.209538	-0.256371	-0.232621	-0.306641	0.0348676	-0.183875
PIK3C2G	0.142478	-0.299219	-0.32552	0.0560824	0.0067382	-0.473246	-0.11886	-0.17058	-0.172887	-0.0614236	0.348706	0.0216254	0.0676168	0.258895	0.56552	-0.0246528	-0.0111226	0.277272	0.173638	0.701291	0.844658	0.118367	0.522565	0.593082	0.259622	0.006082	0.180555	-0.0730243	0.534828	0.285533	0.426609	0.307136	0.268637	0.261718	0.279773	0.180033	0.151061	0.297147	0.431873	0.303416	0.00511487	-0.248182	-0.11071	0.130999	0.0434465	-0.0884235	-0.198344	0.194492	0.0686886
DERA	-0.0636647	-0.143035	0.17202	0.0937651	0.569598	0.314889	0.422109	0.422676	0.0708461	0.34986	0.672247	0.657884	0.533348	0.671112	0.281043	-0.229881	-0.250126	-0.0289883	-0.18936	0.0694534	-0.268715	0.331801	0.135781	0.152526	0.505574	0.380117	0.255975	-0.138783	0.548556	0.276663	0.128736	0.312607	0.0908374	-0.151865	0.0606965	0.254944	-0.237029	-0.304598	-0.152344	-0.129137	-0.577498	-0.421436	-0.641387	-0.180278	-0.242948	-0.0687254	0.145696	0.205891	0.421193
EPS8	-0.0579519	-0.677664	-0.586304	-0.173604	-0.15245	-0.385491	-0.464616	-0.0775544	0.184425	-0.0472549	0.155109	-0.305642	-0.459115	-0.0335604	0.423562	-0.0359852	-0.0401484	0.353508	0.115846	0.280904	0.579747	0.163794	0.716608	0.374015	0.0446316	-0.113964	0.323989	0.637625	0.499706	0.3711	0.654719	0.419788	-0.13619	0.497465	0.210019	0.570039	0.781161	0.31806	0.813881	0.306151	0.371114	-0.314858	-0.0606506	0.0718606	0.321796	-0.164075	-0.338092	-0.368265	-0.322812
PTPRO	0.504291	0.0137103	-0.333198	-0.350901	0.0205479	-0.384641	-0.0956795	0.0201565	0.315434	0.29414	0.394618	0.254132	-0.118608	0.229761	0.216796	-0.228435	-0.20057	0.235901	0.30454	0.334744	0.225195	0.173838	0.41218	-0.177956	-0.330703	0.475395	0.425167	0.150999	0.0882596	0.138559	0.545828	0.173772	0.501258	0.57719	0.331353	0.164012	0.222237	0.349981	0.429235	0.22536	-0.114624	-0.26496	-0.203247	0.31702	-0.237853	0.0732883	-0.30717	-0.139452	0.268103
RERG	0.344151	0.11712	0.0615341	0.153993	0.332785	0.0385774	0.224299	0.0308283	-0.384379	0.254213	0.262936	0.122466	0.580388	0.0717404	0.357329	0.22735	0.0305436	-0.286979	0.134751	0.365502	0.229311	0.0244747	0.0270799	0.478168	0.504329	-0.123285	-0.330608	-0.498649	-0.104957	-0.647312	-0.557062	-0.184569	-0.198111	-0.322357	-0.429066	0.155909	-0.375845	0.110725	0.0549398	0.0607708	0.387405	0.263071	0.0861978	-0.258431	-0.276447	-0.0944233	-0.222226	0.328103	0.145369
ERP27	-0.247194	0.11254	-0.507152	-0.465543	-0.191631	0.0161191	0.183927	-0.230562	0.307431	0.335255	0.125941	0.331143	0.177075	0.304374	0.238356	0.241638	0.57488	0.461381	0.481259	0.398203	0.168564	0.84141	0.573868	0.204123	0.362634	0.105032	0.347538	-0.183906	0.237529	0.00494168	0.152943	-0.16066	-0.125258	0.0927983	-0.114211	-0.00418868	-0.111461	0.214719	-0.0546934	0.0327394	-0.0572276	0.0722002	-0.271731	0.371955	-0.318662	-0.110011	-0.361372	0.285939	0.464085
ART4	0.0660318	-0.291742	-0.366694	-0.233476	-0.365161	-0.200569	-0.16657	-0.20074	0.433578	0.392	0.0432508	0.291681	0.180982	0.11276	0.0534731	-0.247123	0.053568	0.0466293	0.0641526	0.139969	0.258536	0.251768	0.260201	-0.0126902	0.419676	0.043122	0.220259	0.0569675	0.388542	0.160842	0.0963195	-0.365737	-0.430776	-0.192179	-0.148798	0.459714	0.254039	0.109023	-0.10185	-0.4391	0.357521	0.104182	-0.090484	-0.37663	-0.272782	-0.417655	-0.233924	-0.0653658	-0.308435
ENSSSCG00000000608	0.208846	-0.624732	-0.611312	-0.316178	-0.179615	-0.512289	-0.392889	-0.283347	0.432412	0.490287	0.344898	0.231485	0.284334	0.433645	0.4858	0.0522239	-0.0167881	0.28369	0.0975984	0.42821	0.662936	0.399133	0.509803	0.565529	0.534602	0.103823	0.144023	-0.144089	0.485384	0.27142	0.182934	0.0190671	-0.155422	-0.0693201	-0.230035	0.564672	0.26426	0.379524	0.379993	0.248476	0.364941	0.135163	0.0559302	0.0671347	0.173617	-0.0206741	0.0293946	0.353587	0.159142
SMCO3	0.467837	0.338605	0.326697	0.429432	0.218882	0.210724	0.431344	0.603693	-0.319237	0.0917821	0.324533	0.232597	-0.0299605	-0.375403	-0.352223	-0.74599	-0.667597	-0.804815	-0.470597	-0.0574724	-0.13656	-0.307521	-0.064159	-0.318159	-0.214411	-0.0924118	-0.166526	-0.235508	-0.250487	-0.295827	-0.201199	0.134114	0.353517	0.292592	0.330282	0.381469	0.176577	0.302741	-0.00322935	-0.211398	0.168257	-0.352524	-0.168167	-0.32088	-0.254848	-0.234222	-0.0965848	-0.505021	-0.283772
ENSSSCG00000000611	0.207978	-0.103384	0.628371	0.367792	0.485725	0.279982	0.110217	0.428132	-0.309512	-0.227676	0.156224	0.0399659	0.0489761	0.0546274	-0.156724	-0.341514	-0.60754	-0.401482	-0.315453	-0.37463	-0.388056	-0.697078	-0.569753	-0.192621	-0.054552	0.0241869	-0.301684	0.242274	0.0498329	-0.0899347	-0.0617691	0.202909	0.0322205	-0.317901	0.0921089	-0.116518	-0.171278	-0.527715	-0.0861455	-0.263726	-0.357113	-0.299971	-0.00896814	-0.456491	-0.0519969	0.09102	0.260841	-0.242419	-0.224276
ATF7IP	-0.149617	0.0335007	-0.162556	0.147093	0.396657	0.588692	0.287111	0.197331	-0.152673	0.0184748	0.116239	-0.0766672	0.392461	0.141053	0.330722	0.184553	0.163265	0.06901	-0.0501365	-0.120004	-0.2315	0.442193	0.451962	0.125241	0.570779	0.0964996	0.114209	0.129273	0.309733	-0.0231323	-0.0763204	-0.0512589	-0.534036	0.0452048	-0.0971686	0.250739	-0.191811	-0.398546	-0.0678838	-0.344581	-0.0514379	-0.176865	-0.666256	-0.210914	-0.269188	-0.668277	-0.614572	-0.174921	-0.0410259
GRIN2B	0.490238	0.11069	0.177733	0.185582	0.379021	-0.0515433	0.257645	0.00949909	-0.224731	0.206342	0.436698	0.460386	0.784996	0.536082	0.354383	-0.107544	-0.225751	-0.103915	0.0343229	0.366302	0.245498	-0.0659612	-0.0941517	0.241705	0.508393	0.326344	-0.108908	-0.535172	0.300706	-0.0717284	-0.162498	-0.151311	0.159001	-0.355952	-0.0397943	-0.0869329	-0.62101	-0.211238	-0.265264	-0.212977	-0.32274	-0.0243451	-0.239263	-0.230542	-0.446984	-0.146564	-0.0455589	0.457942	0.302484
FAM234B	-0.268518	0.592286	0.300145	0.328923	-0.437027	0.1301	0.270315	0.0450407	-0.279977	-0.3974	-0.506507	-0.209371	-0.476469	-0.784192	-0.613866	-0.366083	0.145962	-0.38356	-0.163695	-0.122786	-0.159227	-0.281904	-0.222535	-0.592978	-0.534995	-0.33303	0.0669905	0.0495457	-0.371257	-0.0811343	-0.0894034	-0.251527	0.0990039	0.259728	0.387541	-0.17447	0.228621	0.126371	-0.415502	-0.445825	0.177032	-0.0554136	0.022295	-0.272316	-0.224739	-0.349572	-0.208516	-0.530459	-0.650562
BCL2L14	0.383597	0.101557	-0.38612	-0.525214	-0.566911	-0.703178	-0.455095	-0.59638	0.520924	0.200362	-0.22328	0.044266	-0.120926	0.0806345	-0.0150869	0.0919374	0.21174	0.429504	0.46149	0.253862	0.36082	0.0312442	0.0122051	-0.300163	-0.439162	0.376806	0.27755	-0.0441932	-0.183445	0.166503	0.292146	-0.392347	0.312093	0.184756	0.0491715	-0.246625	0.0415827	0.325027	0.0242999	0.11258	0.0860721	0.358584	0.316745	0.365131	-0.110547	0.200065	-0.0604078	0.21303	0.147369
LRP6	-0.424202	0.314307	0.0464858	0.0570594	-0.445352	0.382694	0.030223	-0.280197	-0.0584105	-0.247129	-0.750135	-0.342377	-0.00699052	-0.441274	-0.513381	0.287241	0.452105	-0.110455	-0.125978	-0.454849	-0.267915	0.0463938	-0.339866	-0.164705	0.122548	-0.452548	-0.427405	-0.264331	-0.419032	-0.238971	-0.615632	-0.582683	-0.544186	-0.437382	-0.358476	-0.373329	-0.278712	-0.172662	-0.62836	-0.358792	0.243709	0.537809	0.314503	0.00350195	0.113389	-0.169807	0.0897204	0.0793239	-0.227765
TAS2R9	-0.0991395	0.137011	0.184932	-0.216252	-0.508112	-0.345716	0.0628896	-0.175063	0.197582	0.226344	-0.0999507	0.447925	-0.162323	-0.14939	-0.415525	-0.289338	0.134241	-0.192233	0.205302	0.24513	0.104059	-0.136117	-0.394853	-0.16762	-0.165179	-0.229408	-0.00783419	-0.252413	-0.163741	-0.217437	-0.127003	-0.291683	0.135008	-0.355944	-0.104236	-0.141069	0.0925216	0.347996	-0.313068	-0.131796	0.180569	0.245791	0.485478	-0.167471	-0.237876	0.346632	0.356637	0.170306	-0.0716942
YBX3	0.157684	0.240998	0.622063	0.703966	0.662998	0.455001	0.311807	0.596856	-0.64501	-0.416739	0.137154	-0.275438	0.0109089	-0.201782	-0.135354	-0.164465	-0.588478	-0.535646	-0.632552	-0.402203	-0.418993	-0.533893	-0.351388	-0.105256	-0.29241	-0.0200235	-0.352397	-0.0849091	-0.296691	-0.0668433	-0.246131	0.469383	0.390778	0.198144	0.294738	-0.081548	-0.186647	-0.275537	0.0190531	0.14144	-0.325456	-0.35552	-0.186152	-0.0741285	0.279359	0.0503589	0.251298	-0.241297	-0.040124
STYK1	-0.302396	0.291831	0.250699	0.151312	0.0913048	0.222281	0.379214	0.282242	-0.419673	-0.502375	0.0488692	-0.0402698	-0.496357	-0.155181	-0.242983	-0.1982	-0.0353373	0.00288203	0.0317819	0.0966637	-0.0225935	-0.0745792	0.00389096	0.00347909	-0.360978	-0.278711	-0.0794908	0.0332978	-0.0392424	0.000566659	0.287629	0.499374	0.550822	0.334986	0.52583	-0.493479	-0.0304283	0.0780797	0.0613554	0.248409	-0.553394	-0.480345	-0.0351218	0.470672	0.0685405	0.316401	0.112262	-0.156012	0.217198
ENSSSCG00000000635	-0.358464	-0.221532	-0.19617	-0.179145	0.0774496	-0.109284	-0.0932934	0.0461579	0.274891	-0.0710736	0.183074	0.00802887	-0.333536	0.271748	0.259737	0.0431625	0.124937	0.52392	0.112599	0.0798414	-0.0591514	0.313678	0.405909	-0.0617242	-0.268924	0.34889	0.652335	0.525793	0.395185	0.650713	0.746067	0.49101	0.287027	0.536971	0.41341	0.0690292	0.352388	-0.0629978	0.308494	0.263502	-0.451169	-0.446239	-0.435958	0.296578	0.161665	0.0753107	-0.0453265	-0.136075	0.177918
ENSSSCG00000000636	-0.403122	-0.123742	-0.498783	-0.297968	-0.132453	-0.0923587	-0.259823	-0.372965	0.146449	-0.13047	-0.222164	-0.409378	-0.165258	0.0843137	0.375289	0.679814	0.616355	0.672264	0.347804	0.129283	0.17854	0.519285	0.485414	0.311356	0.00895053	0.0300376	0.257064	0.204398	0.0660179	0.219454	0.244431	0.100454	-0.140158	0.304288	-0.0867634	-0.124352	0.0728733	0.0534668	0.297286	0.438297	0.024549	0.147794	-0.0555633	0.547145	0.321413	0.0521145	-0.219278	0.202389	0.277886
ENSSSCG00000000638	-0.100884	0.370785	-0.279358	-0.263833	-0.312012	0.310348	0.125967	-0.143486	0.0491408	-0.218076	-0.342842	-0.139525	-0.203099	-0.141399	-0.351348	0.0721714	0.269438	0.218729	0.195938	-0.172089	-0.0590538	0.326824	0.156736	-0.18059	-0.0575639	-0.169412	-0.20904	-0.13726	-0.218887	-0.126358	-0.00944948	-0.22382	-0.0233818	0.12231	0.0911316	-0.504103	-0.257208	0.0436156	-0.225466	-0.096396	-0.218925	0.07084	0.0383583	0.626116	-0.0743678	-0.0334787	-0.219069	-0.0492671	0.24802
ENSSSCG00000000639	-0.122089	0.215422	-0.163499	-0.224941	0.0684762	-0.0760358	0.137467	-0.100764	0.290933	0.220261	0.164025	0.267317	0.148507	0.330071	0.304242	0.131082	0.354195	0.435854	0.318412	0.236316	-0.144954	0.467618	0.338488	-0.25108	-0.112475	0.588653	0.734773	0.154729	0.227495	0.354469	0.418422	-0.030731	0.180096	0.364172	0.205885	0.00303698	-0.0424794	-0.105418	-0.0884104	-0.0752644	-0.348281	-0.153192	-0.580004	0.0716501	-0.385707	-0.206504	-0.363393	0.0579548	0.258708
ENSSSCG00000000640	0.284506	0.396782	-0.141549	-0.291107	-0.202557	-0.0744212	0.0667145	-0.126056	-0.0684933	0.107148	-0.120188	-0.0328146	-0.116089	-0.24321	-0.247685	0.203393	0.140984	-0.098246	0.301973	0.137744	0.126277	0.100419	-0.0615838	0.0847684	-0.226985	-0.267838	-0.448469	-0.511715	-0.672762	-0.683471	-0.402948	-0.174516	0.243329	0.0295373	-0.240422	-0.34113	-0.227323	0.538505	0.10079	0.424786	0.274186	0.393192	0.558259	0.610468	0.0241167	0.474755	0.05529	0.242104	0.449701
GABARAPL1	-0.170002	0.0166422	0.182487	0.118605	0.00279828	7.50685e-05	0.258426	0.157931	-0.481223	-0.224077	0.115602	0.0318886	-0.297626	-0.257635	-0.0465757	-0.141828	0.029297	-0.223266	0.198843	0.396078	0.318851	-0.172574	-0.00228487	0.389052	0.0688681	-0.59795	-0.278875	-0.0424647	0.0226094	-0.46556	-0.0445263	0.248686	0.0753152	-0.0914237	0.0568196	-0.111322	0.10166	0.278089	0.220331	0.165131	0.145046	-0.176408	0.307598	-0.0400053	-0.083655	0.225631	-0.016831	-0.0686463	-0.089298
OLR1	-0.101541	-0.249705	-0.256355	-0.200884	0.00359581	-0.235865	-0.0610882	0.134041	0.29899	0.0668094	0.335808	0.169677	-0.397592	0.153565	0.267534	-0.329884	-0.0458877	0.351179	0.211851	0.272432	0.107782	0.21528	0.555	-0.194954	-0.256327	0.34629	0.790939	0.706687	0.539492	0.530021	0.903776	0.400812	0.225491	0.640928	0.535454	0.362506	0.607181	0.0826619	0.431813	-0.0168259	-0.209427	-0.610347	-0.518831	-0.0525337	-0.206325	-0.207667	-0.407831	-0.476122	-0.164052
CLEC7A	-0.143344	0.228285	0.414842	0.448653	0.594582	0.331361	0.593119	0.703433	-0.235651	0.0409345	0.562548	0.355586	0.00903921	0.0639729	0.102472	-0.47644	-0.325593	-0.304775	-0.355451	0.0486429	-0.441735	0.0632595	0.193825	-0.286689	-0.210875	0.348354	0.578749	0.203736	0.25572	0.30481	0.332095	0.557864	0.44886	0.547679	0.569602	0.395675	0.221711	-0.120995	0.0219013	-0.11404	-0.438267	-0.756977	-0.851235	-0.357079	-0.28475	-0.288079	-0.154275	-0.430273	-0.0547297
CLEC1A	0.392446	0.114215	0.164115	-0.0493592	0.194722	0.150532	-0.207922	-0.172102	0.0124529	0.159354	-0.280721	-0.225704	0.473593	0.0191661	-0.0381544	0.507645	-0.00584023	-0.155485	-0.00596513	-0.445835	-0.377938	-0.265825	-0.547493	-0.0716578	0.0998297	0.114154	-0.529027	-0.269691	-0.574817	-0.533677	-0.740316	-0.498109	-0.38605	-0.556012	-0.690085	-0.21919	-0.555909	-0.322106	-0.213216	-0.0239472	0.255223	0.672281	0.394229	-0.0943153	0.0667372	0.160455	0.155115	0.328021	0.148379
CLEC12B	0.0383196	-0.292702	-0.323482	0.0151491	-0.214295	-0.672972	-0.384886	-0.396675	0.14506	0.0415296	0.0702964	-0.0940234	0.0612709	0.186779	0.474665	0.145587	0.136873	0.361314	0.0400093	0.478212	0.648061	0.0895715	0.328013	0.299083	-0.0188763	0.242509	0.415057	-0.0286687	0.338661	0.574943	0.368842	0.103897	0.245923	0.281816	0.181802	0.249244	0.274709	0.26023	0.254801	0.296623	0.140561	0.0421275	-0.0514244	0.0428639	0.24287	-0.0778368	0.0159998	0.271975	-0.0531197
CD69	-0.254127	-0.17732	-0.0559454	-0.394304	0.021871	-0.40556	-0.0423238	-0.0630797	0.330329	0.159867	0.336921	0.371068	-0.270421	0.406773	0.308337	0.0199526	0.224121	0.524263	0.49766	0.438914	0.0585395	0.214555	0.19703	-0.0142896	-0.295623	0.375281	0.709111	0.426601	0.375635	0.365367	0.733831	0.376929	0.411042	0.277962	0.264457	-0.0611462	0.260041	0.068565	0.292565	0.302529	-0.421571	-0.321674	-0.179927	0.166086	-0.152262	0.389412	0.043379	0.0995847	0.321151
KLRF1	-0.439674	0.301992	0.478538	0.305843	0.269981	0.388721	0.306709	0.202824	-0.456594	-0.461529	-0.210445	-0.261275	-0.233049	-0.288	-0.0538988	0.131023	0.23348	-0.0587529	0.0846727	-0.142681	-0.439258	-0.254998	-0.226997	-0.223448	-0.245324	-0.120317	0.120232	0.423367	-0.0780798	-0.151428	0.0268557	0.109397	-0.104444	0.0493387	0.157493	-0.311134	-0.0773699	-0.452153	-0.140231	-0.211534	-0.235792	-0.227118	-0.213375	-0.315516	-0.205799	-0.138669	-0.24438	-0.328096	-0.29378
CLEC2B	-0.254645	-0.204233	-0.14603	-0.185694	0.33578	0.0161119	0.190785	-0.0202385	0.123117	0.184028	0.468614	0.425681	0.365295	0.717875	0.619738	0.161715	0.281275	0.536985	0.375878	0.430192	0.088466	0.506341	0.425041	0.311061	0.4811	0.411875	0.553248	0.173271	0.744837	0.363401	0.48862	0.212661	-0.0320897	-0.0188295	0.0822251	0.0239565	-0.189589	-0.318423	0.0365171	-0.040325	-0.549332	-0.336478	-0.611806	-0.0221604	-0.354952	-0.128749	-0.254751	0.287619	0.400664
ENSSSCG00000000657	0.254021	-0.77483	-0.439358	-0.368821	0.05184	-0.290441	-0.422042	-0.154211	0.437377	0.289322	0.36742	0.226369	0.213653	0.620962	0.492065	-0.0869952	-0.202797	0.416754	0.227837	0.179414	0.393811	0.131084	0.354213	0.328055	0.554442	0.263637	0.177028	0.404706	0.768371	0.342602	0.498364	0.0605986	-0.34209	-0.216836	-0.111926	0.348825	0.155409	-0.184733	0.362833	-0.113438	-0.0579933	-0.159498	-0.12635	-0.145346	-0.0712739	-0.117463	-0.151246	0.0607935	0.007236
ENSSSCG00000000659	-0.116072	-0.185858	-0.260997	-0.134395	-0.471812	-0.543512	-0.13101	-0.148774	0.225156	0.0573918	0.0955866	0.18495	-0.419332	-0.124379	0.0595723	-0.428159	0.0819577	0.15261	0.197837	0.510543	0.520875	0.0712607	0.384397	-0.0685055	-0.195099	-0.0221826	0.570576	0.327002	0.414778	0.388205	0.629213	0.0944649	0.193495	0.388209	0.42958	0.335449	0.660836	0.424255	0.225243	-0.0939937	0.19677	-0.288501	-0.0828471	-0.185637	-0.186995	-0.195193	-0.240993	-0.296705	-0.410366
A2M	-0.190742	-0.0349011	-0.00817558	-0.17683	-0.378705	-0.14015	0.108587	0.0799339	0.332127	0.337713	0.118761	0.485488	-0.156157	-0.0131096	-0.452723	-0.354464	-0.0937468	-0.224696	-0.215352	0.0388558	0.0198535	0.212233	-0.117858	0.00982542	-0.054953	-0.231324	-0.0750345	-0.450981	-0.118982	0.0643822	-0.126266	0.078442	0.29173	-0.126101	-0.0321314	0.132496	0.219976	0.532024	-0.170116	0.194269	0.0655312	0.0812121	0.309223	0.242445	0.219866	0.455459	0.666391	0.224984	0.256194
PHC1	0.0687674	0.409183	0.507961	0.333644	-0.257429	0.192901	0.00639554	0.0867923	-0.317822	-0.524273	-0.590337	-0.396469	-0.434878	-0.680742	-0.81352	-0.271679	-0.284227	-0.514135	-0.375683	-0.568405	-0.320447	-0.746259	-0.746775	-0.541961	-0.609587	-0.391439	-0.574249	-0.0743151	-0.678384	-0.255503	-0.379382	-0.191868	0.160908	-0.113072	0.151135	-0.496522	-0.0796418	-0.075906	-0.371667	-0.210484	0.0217486	0.146199	0.512531	-0.0218548	0.203352	0.16379	0.350948	-0.328644	-0.419485
ENSSSCG00000000663	0.0123572	-0.437064	-0.510179	-0.578512	-0.0194484	-0.34027	-0.215626	-0.0189351	0.600023	0.376701	0.459618	0.345683	-0.211761	0.49398	0.36653	-0.0855056	0.0134595	0.565393	0.385532	0.308897	0.182227	0.491984	0.598911	0.0683367	-0.0409288	0.411881	0.627801	0.459317	0.499272	0.427954	0.793857	0.366043	0.200136	0.419055	0.197364	0.306544	0.42738	0.21914	0.532628	0.29508	-0.216643	-0.352007	-0.281745	0.34135	-0.0465406	0.177572	-0.150452	-0.0515332	0.350171
ENSSSCG00000000664	0.147002	-0.332714	-0.803277	-0.477303	-0.661992	-0.419406	-0.659933	-0.753798	0.435573	0.137093	-0.45625	-0.368611	0.0672212	-0.0273288	0.179533	0.440137	0.428373	0.467476	0.333049	0.104183	0.615328	0.310376	0.35254	0.281199	0.347794	-0.12912	-0.138143	-0.0443357	0.0340617	0.0157898	-0.0702233	-0.577318	-0.582445	-0.166751	-0.434574	0.0791045	0.0844442	0.240768	0.128923	0.000562025	0.643067	0.630708	0.415559	0.245689	0.185229	-0.213321	-0.288413	0.237483	-0.124419
RIMKLB	-0.0403412	-0.0515663	-0.412418	-0.0405703	-0.272436	-0.333607	-0.14282	-0.211333	-0.0199026	0.161539	-0.0614058	-0.229807	-0.126235	-0.372314	0.3025	0.187471	0.360506	0.0191713	0.206969	0.446103	0.464092	0.262024	0.522923	0.256657	0.0388181	-0.205344	0.258299	0.0647324	-0.0362465	-0.17638	-0.0170664	-0.109149	-0.230504	0.343402	-0.112724	0.527399	0.489484	0.528565	0.389768	0.155111	0.82173	0.178682	0.0438857	-0.17566	-0.0354468	-0.33623	-0.513869	-0.152622	-0.355443
AICDA	-0.17322	0.109001	-0.338839	-0.318098	0.0560447	0.325794	0.256028	-0.152594	0.154715	0.280298	0.0943909	0.284745	0.492999	0.415448	0.240931	0.341725	0.468873	0.337985	0.341566	0.145021	-0.0356864	0.724134	0.358256	0.261652	0.66039	0.0901385	0.0381531	-0.290365	0.229421	-0.145176	-0.148821	-0.285774	-0.390329	-0.260172	-0.33004	-0.115233	-0.468166	-0.148675	-0.258232	-0.160741	-0.163919	0.162752	-0.301433	0.222974	-0.343098	-0.201707	-0.316232	0.381953	0.49076
CLSTN3	0.189049	-0.0880323	-0.223729	-0.216062	-0.482405	-0.431837	-0.31537	-0.626706	0.0715965	0.0124772	-0.272781	0.00868326	0.278151	0.16696	-0.00927763	0.246756	0.214449	0.193992	0.227534	0.272018	0.628538	-0.0519494	-0.221053	0.398716	0.337673	-0.217759	-0.47117	-0.600358	-0.0372516	-0.110733	-0.301279	-0.456426	-0.0701634	-0.571491	-0.341631	-0.41682	-0.409306	0.174412	-0.241528	0.0825574	0.14477	0.5857	0.640809	0.28067	0.127929	0.268733	0.320531	0.690578	0.222516
C1R	0.228206	0.553988	-0.0229178	0.173144	-0.0879728	0.36759	0.113715	0.0394774	-0.302019	-0.305913	-0.461957	-0.518536	-0.173861	-0.645434	-0.311799	0.0249446	0.0564583	-0.260658	-0.0323751	-0.325511	-0.218512	-0.143921	0.0231743	-0.442187	-0.294884	-0.162921	-0.239949	0.0654153	-0.549533	-0.441522	-0.298285	-0.369106	-0.204586	0.30685	0.0677823	-0.146444	-0.0773423	-0.0256216	-0.107389	-0.320537	0.321343	0.119583	-0.0320543	-0.0124011	-0.214069	-0.488009	-0.6304	-0.529042	-0.39793
LRRC23	0.357073	0.224585	0.0210096	-0.429054	0.0229636	-0.285097	-0.085317	-0.415593	0.0776859	0.221563	-0.0266905	0.189159	0.353315	0.33428	0.210011	0.470512	0.322098	0.294049	0.694453	0.299906	0.0813791	-0.0431906	-0.308274	0.0736933	0.0190577	0.249498	-0.132111	-0.268957	-0.259488	-0.501858	-0.206234	-0.414241	0.0464535	-0.417011	-0.424359	-0.564181	-0.615976	-0.0791656	-0.0983113	0.133467	-0.0916055	0.487081	0.382291	0.191627	-0.373126	0.425306	-0.0351751	0.582072	0.515106
GPR162	0.30722	-0.203652	-0.363616	-0.252259	-0.01044	-0.317083	-0.33704	-0.129596	0.0778428	0.108196	0.100244	-0.230131	-0.123903	0.0480946	0.167896	0.333465	-0.0877524	0.153194	0.0839855	0.125909	0.355769	0.108322	0.194177	0.433947	-0.135894	-0.088008	-0.310103	-0.252111	-0.316735	-0.175484	-0.0764814	0.26002	0.289171	0.211466	-0.183602	0.0172986	0.0696565	0.510711	0.575606	0.817672	0.253542	0.232709	0.464768	0.709254	0.554992	0.56171	0.263841	0.312167	0.49213
P3H3	-0.0674874	0.436212	0.0292455	0.191695	-0.578808	0.245573	0.00108423	-0.215894	-0.198714	-0.528846	-0.771542	-0.455792	-0.307969	-0.673697	-0.654734	-0.206401	0.119129	-0.208656	-0.15333	-0.382277	-0.0164061	-0.288971	-0.238659	-0.484614	-0.198998	-0.416634	-0.360788	-0.0245144	-0.330554	-0.104097	-0.230128	-0.55297	-0.265969	-0.0454686	0.17586	-0.412936	-0.0772037	-0.102919	-0.524078	-0.616269	0.16116	0.186592	0.205787	-0.0561698	-0.103686	-0.466681	-0.264883	-0.409673	-0.618209
GNB3	-0.411059	0.152976	-0.323053	-0.301321	-0.494843	-0.0134262	-0.142573	-0.488867	0.238311	-0.107855	-0.546478	-0.240426	-0.148211	-0.188607	-0.00718848	0.343215	0.73466	0.453494	0.445773	0.0167426	-0.00149295	0.319828	0.194182	-0.23116	0.00999087	-0.0167613	0.342821	0.323953	0.0471402	0.0730565	0.133222	-0.511053	-0.500438	0.00501375	-0.103614	-0.199443	0.0443573	-0.154446	-0.252471	-0.37978	0.173519	0.272009	-0.0726716	-0.0567853	-0.275859	-0.40227	-0.526012	-0.104412	-0.287616
CDCA3	0.352328	0.0388489	0.0762075	-0.180049	-0.176548	-0.374857	-0.536749	-0.503193	0.369147	0.093783	-0.447407	-0.226764	0.210456	0.0449887	0.032099	0.338445	0.125171	0.210287	0.184273	-0.289609	-0.218561	-0.414679	-0.513974	-0.520058	-0.335524	0.531586	0.154978	0.228014	-0.28674	0.0928879	-0.0943592	-0.61567	-0.204297	-0.256144	-0.290123	-0.213143	-0.196398	-0.40386	-0.253228	-0.27545	0.129025	0.548292	0.219765	-0.324898	-0.110937	-0.0511636	-0.0212354	0.118202	-0.243044
USP5	0.163308	0.735007	0.716493	0.374342	0.0115763	0.361103	0.402374	0.219731	-0.370775	-0.180726	-0.337577	0.0314332	0.0496045	-0.481773	-0.720834	-0.251519	-0.199857	-0.694284	-0.298646	-0.423237	-0.566825	-0.564469	-0.835708	-0.597929	-0.403642	-0.164425	-0.473287	-0.430642	-0.745457	-0.523535	-0.676405	-0.379731	0.176415	-0.299063	-0.0293511	-0.460383	-0.435928	-0.149051	-0.671145	-0.3793	-0.0564975	0.226234	0.265177	-0.254564	-0.241443	0.0807605	0.264359	-0.101982	-0.16766
TPI1	0.302823	-0.120342	0.483069	0.0919533	0.753016	0.201301	0.265016	0.452749	-0.114776	0.374896	0.603702	0.484514	0.499687	0.466463	0.227035	-0.049378	-0.425594	-0.314807	-0.056337	-0.0356208	-0.408038	-0.211318	-0.359856	0.138408	0.254602	0.265259	-0.144042	-0.106862	0.044069	-0.35311	-0.255703	0.223253	0.0542407	-0.422707	-0.302388	0.133837	-0.343125	-0.301974	0.0534836	0.0707981	-0.245468	-0.114078	-0.0950728	-0.356496	-0.209236	0.328517	0.289432	0.224668	0.363955
CD4	-0.42972	0.227391	0.0763452	0.159914	0.151383	0.0270378	0.450197	0.377717	-0.170888	0.117599	0.363794	0.210858	-0.266062	-0.164536	0.0535161	-0.0693205	0.142135	-0.147139	-0.117606	0.360322	-0.0498714	0.409011	0.364708	0.166581	-0.279953	-0.109719	0.391347	-0.179898	-0.0953174	0.0430046	0.104825	0.577971	0.534034	0.588761	0.290019	0.317192	0.382812	0.55537	0.252706	0.536522	0.0234718	-0.332235	-0.266116	0.225999	0.139678	0.211148	0.117615	-0.0312575	0.268138
LAG3	0.184723	0.136038	-0.299752	-0.174973	0.0282471	0.0637676	-0.151099	-0.305752	-0.00413142	-0.210684	-0.234613	-0.338846	0.0982776	0.0835114	0.32201	0.318924	0.304896	0.473992	0.45289	0.0171664	0.0612676	0.0971524	0.287726	-0.170374	0.0522762	0.310363	0.204505	0.398356	0.145162	0.0163486	0.27582	-0.321988	-0.303925	0.177509	0.0597813	-0.270193	-0.243769	-0.40296	0.0292911	-0.316545	-0.126956	0.0135798	-0.309831	0.0330573	-0.387829	-0.493411	-0.8004	-0.178732	-0.112766
MLF2	0.306009	0.218676	-0.0793838	0.243911	-0.430106	0.121548	-0.197182	-0.0506336	-0.204147	-0.500327	-0.580257	-0.601514	-0.417296	-0.70481	-0.583997	-0.336218	-0.306961	-0.333946	-0.356325	-0.447866	0.119502	-0.453371	-0.121318	-0.398337	-0.33775	-0.382769	-0.50011	0.0370545	-0.400296	-0.0860815	-0.151405	-0.279071	-0.0736046	0.212722	0.265946	-0.150112	0.146098	0.100606	-0.0992595	-0.322195	0.305753	0.0635647	0.289766	0.0841089	0.182323	-0.359527	-0.199559	-0.564591	-0.617361
COPS7A	-0.0821433	0.334677	0.509844	0.404197	0.253496	0.640972	0.630643	0.616836	-0.456211	-0.0260905	0.144385	0.242656	0.0526391	-0.303135	-0.574366	-0.390366	-0.382285	-0.807146	-0.522043	-0.294276	-0.403035	-0.128967	-0.366802	0.0368299	0.140898	-0.543191	-0.659294	-0.571869	-0.389537	-0.554222	-0.674609	0.152752	0.0887506	-0.286049	-0.0832777	-0.0196496	-0.219284	0.129715	-0.31234	-0.049999	-0.013391	-0.100857	0.138915	-0.0432108	0.0484882	0.191433	0.43	-0.063082	0.110583
PIANP	-0.216648	-0.0746333	-0.389239	-0.316713	-0.397327	-0.349175	-0.148717	-0.210705	0.385332	0.0784302	-0.0338955	0.0613571	-0.396935	-0.0625433	0.138777	-0.144811	0.333283	0.415741	0.374193	0.321764	0.213325	0.30846	0.50372	-0.264869	-0.252468	0.208026	0.76788	0.555936	0.348162	0.407122	0.694846	-0.0194964	0.00817881	0.506748	0.348448	0.239251	0.561656	0.194012	0.193122	-0.159638	0.0895134	-0.233155	-0.304621	-0.0718393	-0.285783	-0.319556	-0.511582	-0.366299	-0.302823
NCAPD2	0.271487	-0.0568695	-0.479619	-0.342107	-0.445941	-0.446923	-0.556563	-0.858768	0.233509	0.0779114	-0.498371	-0.337062	0.381969	0.0936873	0.326269	0.641989	0.542217	0.47815	0.490309	0.183734	0.484606	0.075226	0.0249999	0.166759	0.290761	0.128001	-0.0941798	-0.147155	-0.0651136	-0.106857	-0.216571	-0.779363	-0.509131	-0.360427	-0.500571	-0.234181	-0.335535	-0.0816078	-0.127757	-0.135334	0.44112	0.765168	0.357862	0.0186992	-0.100355	-0.227543	-0.348536	0.453169	-0.067435
GAPDH	-0.145328	0.369288	0.656007	0.321388	0.654457	0.629393	0.534792	0.671137	-0.336375	-0.115407	0.206919	0.0997688	-0.0596239	-0.0908412	-0.226541	-0.119748	-0.263677	-0.395598	-0.259009	-0.408809	-0.859518	-0.202157	-0.350612	-0.357996	-0.328085	0.0985245	-0.0174647	0.142066	-0.303596	-0.249749	-0.159304	0.367234	0.22992	0.106682	0.1327	-0.12374	-0.171714	-0.353172	-0.111701	-0.00758929	-0.440505	-0.365559	-0.3216	-0.138814	-0.11022	0.166665	0.13323	-0.291622	0.141344
IFFO1	0.171198	0.241244	-0.215238	-0.235455	0.0159906	0.115862	-0.0968064	-0.286341	-0.0382464	-0.0654063	-0.307275	-0.33825	0.101872	-0.10483	0.220799	0.460725	0.419839	0.285958	0.537165	-0.0125319	-0.0821685	0.081063	0.135003	-0.15197	0.0312746	0.133166	0.041195	0.289483	-0.175276	-0.408121	-0.0683587	-0.460662	-0.457747	0.012415	-0.248436	-0.233959	-0.259587	-0.271658	0.0302002	-0.244563	0.196362	0.266514	-0.0588	-0.0539328	-0.421063	-0.347971	-0.76349	-0.13697	-0.107958
ENSSSCG00000000696	-0.125158	-0.0162263	0.300109	0.245896	0.0758259	-0.0280518	0.0139969	0.257559	-0.136791	-0.525522	0.0352801	-0.109701	-0.553566	-0.0536001	-0.1962	-0.46041	-0.374988	0.065853	-0.222322	-0.139341	-0.0906432	-0.416851	-0.108157	-0.367348	-0.592865	0.132688	0.260648	0.494439	0.226835	0.590744	0.681203	0.528362	0.584519	0.463191	0.777438	-0.246386	0.267767	-0.202552	0.0897186	-0.00564916	-0.661721	-0.656481	-0.236217	0.101972	0.149295	0.0916509	0.163208	-0.434941	-0.197025
ENSSSCG00000000697	0.106505	0.0774421	0.0404587	-0.17645	-0.54038	-0.0866539	-0.226116	-0.143324	0.167448	-0.172594	-0.430042	-0.111446	-0.420189	-0.319538	-0.750266	-0.224976	-0.211957	-0.183139	-0.163801	-0.383497	-0.00577368	-0.329018	-0.491869	-0.25399	-0.377554	-0.376625	-0.582916	-0.25579	-0.499913	-0.131708	-0.223061	-0.1785	0.191953	-0.217465	-0.0263702	-0.438879	-0.0127379	0.25918	-0.204621	0.08274	0.0324926	0.291429	0.738971	0.45555	0.377066	0.512289	0.598437	0.0323471	0.0323958
LPAR5	0.212827	-0.591842	-0.697137	-0.594776	0.190361	-0.323162	-0.403014	-0.14537	0.484594	0.432098	0.44736	0.0559178	0.0622245	0.553422	0.731872	0.358553	0.102519	0.645635	0.494736	0.326509	0.310501	0.536501	0.728797	0.422383	0.254759	0.391977	0.402392	0.424453	0.426796	0.147081	0.531617	0.271277	-0.13881	0.295806	-0.180874	0.415364	0.267085	0.151422	0.784762	0.470332	0.103389	-0.0865803	-0.184295	0.339165	0.0623744	0.102543	-0.363896	0.108006	0.413316
ACRBP	0.198579	0.0770881	-0.141028	-0.320197	-0.079988	-0.281684	-0.184444	-0.602518	0.296813	0.452737	-0.118711	0.218939	0.783139	0.454484	0.387804	0.60391	0.511421	0.330841	0.453671	0.228943	0.0832442	0.223065	-0.183618	0.123579	0.435741	0.410002	0.0798984	-0.397184	-0.0244189	-0.172226	-0.385697	-0.71901	-0.374968	-0.602885	-0.646162	-0.176301	-0.601978	-0.2294	-0.391009	-0.168882	0.145742	0.717262	0.110019	-0.184975	-0.356285	-0.0488023	-0.0860242	0.738599	0.304664
ZNF384	0.160532	0.553496	0.790147	0.543107	0.168807	0.383866	0.243378	0.186098	-0.463367	-0.48533	-0.379263	-0.177151	0.0903458	-0.285424	-0.596298	-0.198606	-0.35742	-0.514519	-0.463121	-0.583478	-0.536514	-0.767967	-0.918051	-0.548919	-0.382483	-0.0240011	-0.514581	-0.277058	-0.515598	-0.144083	-0.475727	-0.213879	0.24101	-0.313759	0.148905	-0.646533	-0.568072	-0.509292	-0.678043	-0.380941	-0.432625	0.0723832	0.148762	-0.193617	-0.0163725	0.0568955	0.393792	-0.058862	-0.17652
VAMP1	0.205922	0.132144	-0.289459	-0.281393	-0.377169	-0.29251	-0.485253	-0.496109	0.297028	0.0955303	-0.514599	-0.435409	-0.0202369	-0.216476	-0.122919	0.562263	0.277219	0.173203	0.0806399	-0.236828	0.00737024	0.0241325	-0.173475	-0.110365	-0.341624	0.0671948	-0.217674	-0.260629	-0.68242	-0.151324	-0.386408	-0.409971	-0.0412992	0.010981	-0.402413	-0.189249	-0.0957853	0.246814	0.00823378	0.363219	0.441971	0.7323	0.539254	0.447224	0.413201	0.27763	0.18129	0.309481	0.172869
TAPBPL	0.033491	-0.0130905	0.253334	0.628211	0.301135	0.407198	0.0868829	0.221001	-0.514826	-0.301747	-0.152735	-0.423261	0.242504	-0.314293	0.0343698	-0.0038752	-0.225463	-0.449377	-0.505275	-0.317702	-0.108102	-0.339743	-0.113755	0.0956427	0.307665	-0.248198	-0.356016	0.00507874	-0.0133495	-0.128731	-0.429811	-0.0691986	-0.442687	-0.157213	-0.0864401	0.245246	-0.0782906	-0.348909	-0.114864	-0.338956	0.280782	-0.0136705	-0.160722	-0.557791	0.0942497	-0.559279	-0.193357	-0.274432	-0.556829
CD27	-0.250353	-0.00817894	-0.0129408	-0.102294	-0.173482	-0.10132	-0.178683	-0.243646	-0.0316318	-0.493594	-0.316277	-0.308457	-0.424632	-0.0579286	0.0540948	0.0715935	0.270636	0.470911	0.378965	0.0309504	0.0619734	-0.18956	0.0256371	-0.24403	-0.303833	0.0739758	0.316356	0.663506	0.255973	0.296998	0.588864	0.00675697	-0.0263302	0.185935	0.357615	-0.435298	0.0860482	-0.361437	0.0311169	-0.212301	-0.349511	-0.228883	-0.10138	0.0082857	-0.156404	-0.134223	-0.350323	-0.289565	-0.29284
LTBR	0.0287863	0.332836	0.179848	0.300657	-0.0673652	0.242912	0.502858	0.481723	-0.375583	-0.288595	0.191064	0.191983	-0.416964	-0.346457	-0.495192	-0.783194	-0.429701	-0.456505	-0.303472	0.0888234	0.115677	-0.106535	0.114066	-0.153387	-0.229279	-0.379547	-0.179386	-0.195787	-0.0092833	-0.0404553	0.165816	0.352568	0.541165	0.395147	0.65195	-0.0596711	0.180824	0.367653	-0.0391723	-0.0925898	-0.250612	-0.581982	-0.117953	0.198663	-0.113097	-0.0490115	0.00259017	-0.443231	-0.0977464
SCNN1A	-0.575255	0.213173	0.251542	0.347928	-0.161668	0.291787	0.272351	0.0980131	-0.147841	-0.461789	-0.264719	-0.0539111	-0.251739	-0.201229	-0.27708	-0.332414	0.136181	0.0142185	-0.248615	-0.17	-0.218201	-0.0441228	-0.0266874	-0.404552	-0.131319	-0.0419517	0.356826	0.301401	0.322334	0.545469	0.331481	0.0298226	-0.00113459	0.166721	0.539425	-0.162912	0.119071	-0.372072	-0.47924	-0.559075	-0.436605	-0.410393	-0.483019	-0.284452	-0.159142	-0.483533	-0.126717	-0.388417	-0.469175
TNFRSF1A	-0.0566	-0.0188857	0.144118	0.101026	-0.122398	0.110643	-0.0888679	-0.0679995	0.079826	-0.43787	-0.245781	-0.0687725	-0.141654	0.107741	-0.195524	-0.371536	-0.160134	0.220446	-0.0798153	-0.309139	-0.137565	-0.323633	-0.17814	-0.530027	-0.124855	0.262016	0.218226	0.505604	0.431036	0.601595	0.528098	-0.119511	-0.0336976	-0.00848305	0.494769	-0.356028	-0.0733687	-0.640088	-0.382527	-0.676142	-0.636684	-0.363722	-0.346737	-0.221029	-0.234192	-0.400141	-0.159095	-0.364533	-0.407117
VWF	-0.0334022	0.0934618	0.22638	0.28543	-0.137325	0.298819	-0.0718475	0.149697	-0.270742	-0.2631	-0.460134	-0.494851	-0.286949	-0.676912	-0.560567	0.00717406	-0.195713	-0.558586	-0.460139	-0.561962	-0.25335	-0.408097	-0.423671	-0.0839017	-0.195842	-0.600489	-0.700381	-0.140213	-0.656002	-0.449136	-0.648056	-0.101889	-0.243138	-0.18022	-0.25548	-0.0120204	0.096356	0.116563	-0.0600616	0.0488621	0.508765	0.310722	0.549884	-0.0343427	0.468292	0.120637	0.314004	-0.241014	-0.35881
ENSSSCG00000000713	-0.0751625	0.0321171	0.461593	-0.211405	-0.0317868	-0.0872378	0.051093	-0.0509075	0.182063	0.121666	0.00250172	0.452977	0.058171	0.277266	-0.292669	-0.0737469	-0.0245262	-0.0192781	0.182108	-0.0870349	-0.31527	-0.301241	-0.711101	-0.201431	-0.118056	0.0822613	-0.109666	-0.0951544	-0.0865408	-0.116221	-0.0938546	-0.128931	0.148506	-0.60997	-0.190704	-0.480978	-0.330092	-0.246024	-0.390249	-0.0914403	-0.411277	0.158293	0.362089	-0.0867224	-0.15436	0.602731	0.609561	0.357249	0.270412
KCNA1	-0.278869	0.0602398	-0.310346	-0.184907	-0.349054	-0.23805	-0.190986	-0.323068	0.293846	-0.0924652	-0.269697	-0.181721	-0.280305	-0.10252	0.154419	0.0996559	0.462289	0.48192	0.296704	0.134484	0.0669424	0.245686	0.372314	-0.353303	-0.293578	0.297198	0.729707	0.531108	0.224859	0.47779	0.556267	-0.154334	-0.078362	0.468772	0.300878	0.0563423	0.353954	-0.0546976	0.00923916	-0.225655	0.0128045	-0.0889525	-0.361512	-0.0761341	-0.20799	-0.433126	-0.530095	-0.295187	-0.335216
KCNA6	0.0978647	0.48363	0.192981	0.259879	-0.491133	0.0276894	0.0336147	-0.226526	-0.140621	-0.141296	-0.586462	-0.182028	0.0605098	-0.554795	-0.590292	-0.119067	0.0579709	-0.452603	-0.297853	-0.250725	-0.0262099	-0.305187	-0.477602	-0.356229	-0.156034	-0.294637	-0.411695	-0.52396	-0.557544	-0.235765	-0.627614	-0.627795	-0.092556	-0.260126	-0.111942	-0.221236	-0.195691	0.119723	-0.623792	-0.390052	0.374939	0.494547	0.380606	-0.180634	-0.0243136	-0.209408	0.136789	0.0149109	-0.387953
NDUFA9	0.254539	-0.133722	0.251613	0.0675853	0.743013	0.137372	0.461184	0.668887	-0.0750466	0.513018	0.957341	0.706457	0.323325	0.472309	0.319122	-0.346278	-0.498053	-0.31676	-0.0829934	0.285347	-0.186424	0.141677	0.155616	0.24416	0.229072	0.260248	0.163072	-0.118118	0.262256	-0.183529	0.0760153	0.565398	0.354852	0.0646655	0.0351036	0.483732	0.0175785	0.118722	0.331124	0.249024	-0.239263	-0.491814	-0.391305	-0.179258	-0.254047	0.239674	0.121543	0.0461203	0.455376
AKAP3	-0.104183	0.0943528	0.0954132	-0.0316383	-0.162856	-0.289851	0.154493	0.0474751	-0.162936	0.248408	0.139009	0.190613	-0.179719	-0.306783	-0.102713	0.0344856	0.13531	-0.343358	0.106366	0.442768	0.257778	0.0326733	-0.0733725	0.374871	-0.120781	-0.479421	-0.190471	-0.454681	-0.396591	-0.545498	-0.376867	0.134785	0.248702	-0.0533228	-0.244098	0.166205	0.229592	0.741991	0.226028	0.536505	0.55356	0.243975	0.551841	0.081501	0.141714	0.531129	0.345034	0.255117	0.159036
ENSSSCG00000000721	-0.235684	0.186719	-0.0740335	0.218078	-0.592636	0.0410161	-0.323216	-0.433326	-0.20814	-0.628224	-0.931357	-0.822543	-0.36062	-0.703932	-0.404589	0.226833	0.312555	-0.00703086	-0.161032	-0.375645	0.123724	-0.315235	-0.213216	-0.203747	-0.229437	-0.466734	-0.35525	0.0750072	-0.374154	0.0174087	-0.266392	-0.451904	-0.373747	-0.0325449	-0.0026181	-0.350917	0.0452772	-0.090195	-0.28682	-0.26169	0.383433	0.399963	0.392125	0.0144956	0.322921	-0.329364	-0.12186	-0.227859	-0.643504
RAD51AP1	0.104095	-0.298213	-0.257708	-0.485144	-0.382923	-0.415875	-0.411235	-0.328362	0.697098	0.631762	-0.0760572	0.25577	0.118258	0.0927159	-0.0111517	0.103034	0.164529	0.0795884	0.195293	-0.0203589	-0.0362317	0.138392	-0.103149	-0.139501	0.0549279	0.180045	0.209482	0.0615707	-0.0855081	-0.0511348	-0.128571	-0.441507	-0.36961	-0.32095	-0.520476	0.388153	0.264094	0.197527	-0.0122626	-0.0779231	0.553352	0.509886	0.318493	-0.277655	-0.052936	0.111901	0.139114	0.165202	-0.0902882
C12orf4	0.339005	-0.0604556	-0.0233918	-0.415117	0.387213	-0.137975	-0.14552	-0.206823	0.462613	0.641864	0.256558	0.368581	0.708596	0.66735	0.519473	0.494727	0.19916	0.336413	0.443435	0.0327831	-0.365669	0.199952	-0.133928	-0.106264	0.214924	0.792334	0.361498	0.0528856	0.0331872	-0.119361	-0.0967913	-0.360586	-0.244693	-0.351969	-0.552956	0.0543257	-0.436705	-0.411703	-0.073122	-0.0638565	-0.0953571	0.368326	-0.20347	-0.251507	-0.421888	0.0734773	-0.136004	0.452389	0.439923
PARP11	0.235712	0.0685136	0.0383338	0.0208768	0.185998	0.589664	-0.0785463	0.241756	0.167649	-0.0390962	-0.251311	-0.27499	0.0580368	-0.116273	-0.376858	-0.0335611	-0.347574	-0.199306	-0.392923	-0.897868	-0.698762	-0.115514	-0.21985	-0.506095	-0.0656114	0.146037	-0.330574	0.185609	-0.338107	-0.0747228	-0.279982	-0.201615	-0.354158	-0.059009	-0.153951	-0.0128063	-0.171112	-0.440115	-0.189993	-0.329261	-0.0744327	0.0732777	-0.117268	0.0242216	0.12382	-0.21273	-0.0359907	-0.370345	-0.0952042
PRMT8	-0.293626	-0.612174	-0.439439	-0.543448	0.0209511	-0.209505	-0.138012	-0.123353	0.320362	0.258289	0.424966	0.333174	-0.0317364	0.618745	0.447532	0.231417	0.230014	0.583626	0.464366	0.441736	0.390007	0.546641	0.457794	0.703854	0.484063	-0.0702961	0.134147	0.12044	0.583427	0.135531	0.426735	0.394769	-0.0633499	-0.153932	-0.182779	0.0531408	0.100287	0.167735	0.456497	0.486596	-0.202928	-0.13225	0.0774559	0.454244	0.162456	0.477277	0.173873	0.428318	0.596077
CRACR2A	0.135677	-0.0696462	0.165797	-0.122678	0.278169	0.0967705	-0.00990737	-0.180448	-0.166855	0.0704144	0.0203608	0.0732957	0.505766	0.371363	0.217924	0.477483	0.133772	0.0820655	0.300665	0.0369593	-0.0120788	-0.109466	-0.380835	0.419305	0.480738	-0.0667268	-0.506812	-0.311239	-0.0656659	-0.500239	-0.464765	-0.229422	-0.297579	-0.751147	-0.590189	-0.420854	-0.687531	-0.338106	-0.137809	0.0779566	-0.101793	0.403664	0.355933	0.0130052	-0.0775864	0.348451	0.199175	0.600513	0.417182
ENSSSCG00000000734	0.41317	-0.0403487	0.384859	0.345403	0.124344	0.19988	-0.0259642	0.388573	-0.113857	-0.036817	-0.0134113	-0.0483482	-0.0318852	-0.28306	-0.493531	-0.498601	-0.752028	-0.68938	-0.631689	-0.552599	-0.299053	-0.61353	-0.51082	-0.304046	-0.161296	-0.150442	-0.52376	-0.0950586	-0.324415	-0.165254	-0.370701	0.00750634	0.0344126	-0.189384	-0.00365953	0.176055	0.061057	-0.0549779	-0.100806	-0.197857	0.143426	-0.0275099	0.244387	-0.299924	0.206685	0.0419618	0.392569	-0.320374	-0.334741
TSPAN9	-0.259001	0.220856	0.220762	-0.0832248	-0.221369	0.388939	0.174473	0.118079	0.173517	-0.190745	-0.268756	0.150028	-0.231783	-0.0377302	-0.692309	-0.294991	-0.10169	-0.064975	-0.216264	-0.530424	-0.480464	-0.0407875	-0.399751	-0.462822	-0.194091	-0.0994745	-0.217997	-0.0696645	-0.155525	0.147971	-0.0263991	-0.0787092	0.10641	-0.197332	0.155685	-0.492205	-0.204483	-0.22676	-0.532282	-0.277627	-0.53793	-0.0707135	0.0749065	0.293594	0.0618824	0.218699	0.432933	-0.0696806	0.139952
TEAD4	0.121164	0.542187	0.745861	0.435147	0.195131	0.358807	0.440729	0.54884	-0.397344	-0.362286	-0.0305704	0.0742046	-0.334361	-0.387594	-0.713076	-0.597458	-0.559744	-0.631591	-0.443675	-0.413484	-0.54599	-0.627434	-0.636743	-0.618133	-0.667793	-0.0990464	-0.287231	-0.100784	-0.480536	-0.158775	-0.131315	0.221269	0.61229	0.135672	0.471941	-0.387916	-0.117462	-0.0932434	-0.32011	-0.148719	-0.45624	-0.353365	0.0452266	-0.0242864	-0.0523084	0.244023	0.374009	-0.392781	-0.100749
TULP3	0.14103	-0.0305061	-0.0442941	0.0116811	-0.200109	0.234989	-0.221384	-0.0271847	0.0422028	0.0145385	-0.440425	-0.383092	-0.0646984	-0.488387	-0.36362	0.0669238	-0.0762139	-0.360962	-0.206078	-0.528355	-0.238031	-0.221052	-0.239046	-0.180404	0.047527	-0.349013	-0.490416	0.0550889	-0.457978	-0.453166	-0.553538	-0.42472	-0.612662	-0.281779	-0.445309	0.168567	0.0878739	-0.0206998	-0.069139	-0.255186	0.653221	0.426956	0.391323	-0.249084	0.141053	-0.186049	-0.0717827	-0.288008	-0.449759
RHNO1	-0.210418	-0.0393986	0.146578	0.298367	0.185438	0.265453	0.156294	0.188462	0.105873	0.0578422	0.101494	0.169279	0.315233	0.220828	0.0111713	-0.176366	-0.132914	-0.0707764	-0.484627	-0.272644	-0.322187	0.134092	0.000493805	-0.186784	0.200121	0.30627	0.278859	-0.0218842	0.314102	0.555729	0.0398928	0.0453719	-0.0600171	-0.0110402	0.15551	0.248785	-0.0368542	-0.36238	-0.374869	-0.338388	-0.317271	-0.204893	-0.560839	-0.301352	0.0206449	-0.38193	0.131477	-0.0265849	-0.0944624
FOXM1	0.198451	-0.247108	-0.523853	-0.507613	-0.527694	-0.296327	-0.521262	-0.480195	0.707663	0.243905	-0.30311	-0.0174591	-0.0058294	0.115423	-0.0182827	-0.021939	0.156507	0.411533	0.264181	-0.151806	0.102408	0.156445	0.165493	-0.385201	0.0479813	0.328426	0.306372	0.383626	0.205304	0.31789	0.308629	-0.558395	-0.439989	-0.0546146	-0.11563	0.123338	0.187667	-0.11171	-0.0941148	-0.460239	0.200679	0.255982	-0.00637699	-0.102049	-0.206355	-0.363991	-0.346701	-0.153688	-0.291034
NRIP2	0.301219	-0.331526	-0.620823	-0.408938	-0.41037	-0.206401	-0.54981	-0.574941	0.395797	0.255325	-0.341924	-0.243087	0.296798	0.0550046	0.180328	0.362256	0.253882	0.273696	0.27173	-0.0565614	0.359866	0.189862	0.190827	0.186539	0.511354	-0.0432515	-0.233867	-0.00455587	0.0417561	-0.172677	-0.239311	-0.671332	-0.776866	-0.391007	-0.585396	0.160092	-0.0695304	-0.00630457	0.0282102	-0.239286	0.623904	0.615271	0.31454	-0.0598372	-0.0220173	-0.323523	-0.351143	0.162114	-0.183476
ITFG2	-0.116251	-0.146709	-0.28255	0.0888227	-0.652806	-0.0328069	-0.320155	-0.208758	0.109716	-0.208452	-0.542834	-0.416143	-0.33789	-0.55351	-0.46373	-0.196715	-0.0301934	-0.194771	-0.383676	-0.319767	0.243814	-0.0908781	0.0273153	-0.0832336	0.00639149	-0.504384	-0.32138	-0.0278867	-0.1403	0.131131	-0.185634	-0.281993	-0.353406	-0.0200073	-0.0124408	0.190124	0.389754	0.258106	-0.116296	-0.224475	0.554304	0.239654	0.351083	-0.0176208	0.393303	-0.29524	0.0692161	-0.289401	-0.591088
FKBP4	0.244618	0.492438	0.479656	0.118047	0.266603	-0.101203	0.324891	-0.0311193	-0.13508	0.11067	0.194452	0.453751	0.497903	0.380063	0.0387497	0.0147357	-0.0184284	-0.047854	0.0983876	0.206572	-0.169294	-0.169902	-0.476686	-0.194582	-0.143458	0.473945	0.086714	-0.522932	-0.138373	-0.0197575	-0.151756	-0.139921	0.555435	-0.211328	0.0745022	-0.488272	-0.662371	-0.209556	-0.486613	-0.0398516	-0.578143	0.0780303	-0.11038	-0.0134524	-0.374819	0.255976	0.275294	0.519474	0.476172
ENSSSCG00000000744	-0.031581	0.52355	0.105357	0.197374	-0.171915	0.148256	0.313683	-0.167	-0.157174	-0.267766	-0.203262	0.125683	0.246154	0.0667201	-0.172032	-0.181277	0.158624	0.0814882	-0.0276592	0.0622092	0.0442561	0.0596512	-0.0626814	-0.309009	0.0455803	0.180945	0.101243	-0.332163	0.131914	0.288729	0.0569863	-0.335978	0.195551	0.00548684	0.378916	-0.483149	-0.472187	-0.263503	-0.674308	-0.517453	-0.522411	-0.0821731	-0.361835	0.0402219	-0.40248	-0.417095	-0.19776	0.0968322	0.00396353
DDX11	0.0507868	-0.143285	-0.193255	-0.335874	-0.658479	-0.625144	-0.611305	-0.850903	0.25562	-0.0513699	-0.593035	-0.240323	0.0430832	-0.0163449	-0.00217719	0.444909	0.454309	0.370711	0.419885	0.147432	0.465804	-0.241536	-0.377179	0.0987502	0.00903133	-0.0970704	-0.188466	-0.119874	-0.138308	-0.0366556	-0.162633	-0.637705	-0.276659	-0.541939	-0.416204	-0.433475	-0.18303	0.00775032	-0.209597	-0.0287758	0.333639	0.748681	0.739397	0.0190178	0.104935	0.220014	0.189171	0.500945	-0.130479
WASHC1	-0.2173	0.737079	0.810878	0.506687	0.336544	0.588249	0.676154	0.471166	-0.460733	-0.332683	-0.0837791	0.137845	-0.00610273	-0.243266	-0.492827	-0.292988	-0.127681	-0.464857	-0.322564	-0.352364	-0.757975	-0.328205	-0.563471	-0.607677	-0.409427	0.0626931	-0.0129853	-0.131395	-0.336716	-0.1035	-0.226638	0.0431285	0.358127	0.0220293	0.352702	-0.450369	-0.381328	-0.413529	-0.636106	-0.37858	-0.595876	-0.288181	-0.336911	-0.233871	-0.319716	-0.0573972	0.133804	-0.230398	-0.0473985
IQSEC3	-0.0278851	0.314252	0.0854425	-0.0650947	0.256084	-0.0288057	0.234613	-0.029069	0.184231	0.45859	0.214972	0.356384	0.490074	0.293942	0.317909	0.289887	0.328822	0.107092	0.165741	0.186175	-0.330557	0.36869	0.0457825	-0.16532	-0.00249777	0.571248	0.543013	-0.191975	-0.0660129	0.0281671	-0.110295	-0.172244	0.0862408	0.0672476	-0.166835	0.144714	-0.22318	-0.0846405	-0.223394	-0.0129101	-0.0736828	0.154443	-0.430822	-0.194241	-0.367935	-0.104394	-0.142229	0.300425	0.316095
SLC6A12	-0.0601272	-0.217497	-0.0903368	-0.514881	-0.459043	-0.597299	-0.562669	-0.465845	0.625218	0.233154	-0.29431	0.00909523	-0.280466	0.0485392	-0.109576	0.252037	0.250653	0.350255	0.323132	-0.0598206	-0.0574402	-0.128723	-0.346035	-0.268795	-0.47814	0.222308	0.261016	0.259548	-0.228951	0.160244	0.16052	-0.219518	0.0445944	-0.14588	-0.251659	-0.133131	0.240846	0.113754	0.0484798	0.222746	0.165819	0.442139	0.523391	0.0900804	0.204766	0.533592	0.406459	0.22173	0.0372836
CCDC77	0.478388	-0.361576	-0.419417	-0.552545	-0.00437872	-0.285798	-0.457886	-0.412421	0.709642	0.594355	0.141512	0.298075	0.63861	0.744393	0.34657	0.307927	-0.00286468	0.451965	0.238743	-0.0709845	0.038871	0.281607	0.0143444	0.0467102	0.41052	0.633746	0.0736757	-0.13527	0.19738	0.19306	-0.00458152	-0.411481	-0.25859	-0.407998	-0.488557	0.0597851	-0.358528	-0.219127	-0.0646993	-0.0400158	-0.0793414	0.43357	0.0193894	0.128989	-0.06515	0.0882177	0.0956765	0.547174	0.47242
WNK1	-0.272217	0.246654	0.322497	0.168879	-0.574406	0.121993	-0.0604067	-0.14292	-0.135116	-0.539296	-0.709326	-0.300377	-0.474186	-0.556964	-0.854688	-0.233341	-0.02497	-0.268851	-0.291742	-0.474414	-0.128825	-0.502703	-0.656511	-0.375651	-0.373171	-0.541804	-0.52902	-0.130156	-0.418631	-0.0219697	-0.271294	-0.266316	0.0195868	-0.302608	0.114953	-0.592968	-0.0588164	-0.0522606	-0.533699	-0.266744	-0.0568191	0.213746	0.581543	0.105669	0.284738	0.19432	0.496181	-0.12634	-0.365198
RAD52	-0.405142	0.398135	0.321446	0.134859	-0.365441	-0.0985592	-0.00378098	-0.227067	-0.281827	-0.401893	-0.599613	-0.396906	-0.450055	-0.615975	-0.381398	0.265505	0.424958	-0.105849	0.0964854	-0.0439109	-0.09393	-0.325121	-0.451587	-0.17997	-0.556068	-0.406005	-0.135114	-0.0410111	-0.582232	-0.265772	-0.279172	-0.159902	0.0974471	-0.0245855	-0.0305623	-0.459437	0.0381988	0.13232	-0.204896	0.136801	0.230131	0.333306	0.506222	0.0329909	0.174004	0.276753	0.201517	0.00536185	-0.247543
ERC1	0.0605301	0.217267	0.177612	0.341744	-0.482634	0.195158	-0.101879	0.026859	-0.134081	-0.438229	-0.619427	-0.414757	-0.381087	-0.701855	-0.81874	-0.443262	-0.332323	-0.507643	-0.587664	-0.609107	-0.113669	-0.516261	-0.427535	-0.490404	-0.335415	-0.44528	-0.523597	-0.0982512	-0.434794	0.0138184	-0.317989	-0.291652	-0.0680413	-0.0405516	0.195499	-0.150684	0.136052	0.0328038	-0.395542	-0.409663	0.225342	0.121779	0.354857	-0.0773006	0.27806	-0.21835	0.216129	-0.450152	-0.633661
ADIPOR2	-0.0964787	-0.0541939	-0.365945	0.260098	-0.157681	0.158993	0.0751055	0.020873	-0.255612	-0.124459	-0.0763914	-0.286748	-0.00273778	-0.346316	0.105247	-0.0818188	0.0849221	-0.153262	-0.209156	0.14363	0.410381	0.269908	0.564689	0.314477	0.406968	-0.40653	-0.0946859	-0.083167	0.186561	-0.0229741	-0.10418	-0.0438521	-0.366096	0.228081	0.0671433	0.443424	0.270558	0.25608	0.127231	-0.159265	0.507051	-0.0761086	-0.197885	-0.125304	0.0424092	-0.646038	-0.492925	-0.281892	-0.417924
ENSSSCG00000000759	-0.00233286	0.533476	0.521517	0.631627	0.304653	0.631087	0.312678	0.218657	-0.625694	-0.459906	-0.394002	-0.450455	0.22496	-0.407513	-0.336208	0.155376	-0.11088	-0.497282	-0.510547	-0.557964	-0.485411	-0.38396	-0.499699	-0.197779	-0.0584556	-0.207071	-0.576585	-0.356182	-0.547424	-0.315909	-0.714559	-0.181723	-0.103967	-0.176457	-0.0700357	-0.35942	-0.530479	-0.411916	-0.487433	-0.225338	-0.0755135	0.168737	-0.015493	-0.128297	0.124063	-0.221325	0.0776945	-0.0630255	-0.160254
LRTM2	0.240052	-0.65088	-0.350182	-0.0704961	0.0452382	-0.32115	-0.444362	-0.141806	0.313273	-0.00867119	0.250672	0.0121066	0.116877	0.514666	0.458908	-0.212488	-0.3151	0.428393	-0.0444926	0.0862355	0.408658	-0.0320447	0.362096	0.108968	0.280767	0.426414	0.352139	0.479727	0.815745	0.769977	0.706289	0.168374	-0.0750702	0.113745	0.294828	0.296464	0.223269	-0.295761	0.270737	-0.187427	-0.275581	-0.358856	-0.373657	-0.147081	0.0489853	-0.34469	-0.174194	-0.106455	-0.193428
HDHD5	-0.376094	0.426979	0.489272	0.129795	0.107883	0.203168	0.619407	0.370355	-0.298785	0.119116	0.167215	0.393158	-0.173422	-0.322502	-0.230378	-0.201463	0.201772	-0.431872	0.151569	0.259512	-0.330144	0.00500359	-0.186683	-0.120725	-0.178276	-0.292549	0.153966	-0.0713723	-0.226928	-0.528601	-0.211704	0.0909894	0.122179	-0.0341808	-0.000203196	0.0364066	0.105342	0.210827	-0.150418	-0.0674176	0.113046	-0.14179	-0.0174836	-0.372188	-0.44046	0.142168	-0.023043	-0.154882	-0.069783
IL17RA	-0.247674	-0.0637646	-0.00721458	0.0285327	-0.336212	0.00621964	-0.189045	-0.0207446	0.138326	-0.531285	-0.32997	-0.261276	-0.630502	-0.173435	-0.381363	-0.382612	-0.144018	0.231484	-0.170382	-0.333796	-0.0616015	-0.232106	-0.0241376	-0.488297	-0.480646	0.0208428	0.213315	0.555243	0.213104	0.664891	0.640839	0.175193	0.211374	0.357589	0.637629	-0.283911	0.319266	-0.217318	-0.0867535	-0.247015	-0.474475	-0.414427	-0.131659	0.18181	0.183272	-0.11284	0.0410715	-0.491168	-0.361145
CECR2	-0.314358	0.208904	0.391619	0.633984	-0.167705	0.373571	0.108612	-0.0552095	-0.515963	-0.736414	-0.578841	-0.441427	-0.0131961	-0.375966	-0.405796	-0.140461	-0.0330545	-0.258357	-0.505793	-0.400289	-0.0420019	-0.469545	-0.429642	-0.141189	0.0997509	-0.394795	-0.421301	-0.114178	0.0231582	0.225355	-0.26736	-0.218816	-0.213619	-0.30123	0.229447	-0.426178	-0.280638	-0.492782	-0.640183	-0.55662	-0.215979	-0.00960898	0.00458548	-0.283271	0.148482	-0.429786	0.125648	-0.13952	-0.566916
ATP6V1E1	0.183912	-0.34882	-0.156597	-0.419416	0.279496	-0.140659	0.159065	0.203879	0.419234	0.727414	0.794168	0.86182	0.384839	0.737652	0.324092	-0.196669	-0.190555	0.105185	0.227403	0.387188	0.0675885	0.450893	0.246566	0.32577	0.457442	0.309713	0.226166	-0.1854	0.444083	-0.0107226	0.192605	0.237525	0.142832	-0.205286	-0.188481	0.354875	-0.0315192	0.192135	0.201698	0.19403	-0.214734	-0.180566	-0.172715	0.0593194	-0.25744	0.345048	0.206272	0.376319	0.637988
BID	-0.0277239	-0.220759	-0.335822	-0.061443	-0.469942	-0.669959	-0.577965	-0.671831	0.152227	-0.295576	-0.35677	-0.385734	-0.115247	0.0740803	0.288853	0.263298	0.289728	0.569822	0.166757	0.280482	0.647223	-0.100562	0.129529	0.107691	-0.164179	0.179368	0.283268	0.133378	0.262944	0.64417	0.433338	-0.128566	0.130562	0.17144	0.225125	-0.197572	0.124399	0.0177374	0.065567	0.115482	-0.00555898	0.176211	0.133082	0.169856	0.274671	-0.0946751	-0.0225426	0.232553	-0.192429
MICAL3	-0.0849541	0.306008	0.418378	0.440381	-0.476171	0.00994591	-0.0419309	-0.0366854	-0.360917	-0.669359	-0.632364	-0.418971	-0.531717	-0.720581	-0.764232	-0.415841	-0.221951	-0.433795	-0.420077	-0.356508	0.0163337	-0.739713	-0.594889	-0.436975	-0.543563	-0.49315	-0.432314	-0.0464008	-0.393973	0.0431034	-0.160543	-0.151322	0.203219	-0.0312975	0.376259	-0.433807	0.0991215	0.00828237	-0.394861	-0.296665	0.0281024	0.0243216	0.450433	-0.0996975	0.232912	-0.0162307	0.312964	-0.358438	-0.639665
TUBA8	0.0556223	0.490022	0.50332	0.189054	0.327889	0.198497	0.600433	0.118021	-0.453903	0.0962449	0.247892	0.486933	0.544062	0.226673	-0.000696835	0.057169	0.0905356	-0.288002	0.145382	0.325528	-0.0779597	-0.0419857	-0.403023	0.220156	0.289834	-0.0671875	-0.311145	-0.738634	-0.154302	-0.531864	-0.516959	-0.129041	0.235453	-0.502302	-0.192933	-0.444585	-0.748251	-0.0816646	-0.46236	-0.0320599	-0.317705	0.125429	0.0590192	-0.0704219	-0.428573	0.261943	0.212535	0.561561	0.487016
USP18	-0.0764166	-0.295066	-0.53668	-0.532228	-0.0436654	-0.192696	-0.0353611	0.0619057	0.396538	0.656901	0.399382	0.271779	-0.130357	0.0423514	0.336963	0.159342	0.275466	0.139022	0.423611	0.417231	0.151781	0.666344	0.661841	0.350215	0.17865	-0.0766171	0.346401	0.162448	0.0532231	-0.342957	0.106791	0.158642	-0.223602	0.254158	-0.34812	0.688152	0.54592	0.632447	0.64157	0.422986	0.640745	0.0507274	0.0159913	0.096304	-0.0821416	0.132717	-0.310641	-0.0470811	0.215608
ENSSSCG00000000777	-0.127929	-0.422469	-0.269936	-0.149851	0.198268	0.18206	0.0754457	-0.057177	0.0416361	0.282168	0.31076	0.284918	0.545586	0.514847	0.453226	0.209019	0.171835	0.191634	0.177339	0.238679	0.238453	0.448716	0.3227	0.658129	0.988019	-0.111709	-0.127185	-0.142976	0.579654	-0.103336	-0.123301	-0.067383	-0.588478	-0.531294	-0.435512	0.219145	-0.256757	-0.191984	0.00895027	-0.125154	0.0305068	0.0530866	-0.159186	-0.149422	-0.154035	-0.178974	-0.135959	0.37475	0.232164
CPNE8	-0.185392	-0.470879	-0.453214	-0.389376	-0.294485	-0.613218	-0.459992	-0.388893	0.271773	-0.143688	0.0392312	-0.131176	-0.451851	0.225607	0.417996	0.141649	0.268692	0.723219	0.50016	0.477581	0.599721	0.137475	0.451626	0.261073	-0.16142	0.102581	0.492087	0.556652	0.510167	0.503169	0.844348	0.303983	0.169098	0.351648	0.291837	-0.0391709	0.439906	0.167208	0.540396	0.349876	-0.112535	-0.213021	0.0493602	0.314135	0.15727	0.176304	-0.151172	0.0147839	0.0119356
KIF21A	0.350128	-0.606285	-0.357533	-0.463933	0.0136247	-0.575189	-0.414831	-0.255462	0.534933	0.41428	0.46856	0.431785	0.264736	0.796041	0.462876	-0.0162004	-0.193897	0.492567	0.271979	0.349472	0.448715	0.150776	0.184427	0.324291	0.274096	0.465025	0.229837	0.0312818	0.55937	0.42998	0.489733	0.146607	0.193974	-0.152727	-0.0556212	0.119867	-0.00184885	0.0469336	0.307774	0.26333	-0.276161	-0.0396866	0.0394302	0.217706	0.0574082	0.345311	0.259756	0.463608	0.460872
ABCD2	-0.143651	-0.129985	-0.140947	0.00765928	0.199192	0.190422	0.477239	0.341933	-0.0142085	0.347222	0.630067	0.630936	0.270046	0.349096	0.217042	-0.373486	-0.0768589	-0.0944386	-0.0272355	0.42584	0.19388	0.541435	0.512618	0.386165	0.616973	-0.0688847	0.193372	-0.231916	0.576148	0.0519194	0.147789	0.271056	0.00625492	0.00783548	0.110444	0.432637	0.0712607	0.20568	0.0350273	-0.091551	-0.134108	-0.423897	-0.470955	-0.0929977	-0.314925	-0.205493	-0.135665	0.0554384	0.233997
SLC2A13	-0.213725	-0.169748	-0.521446	-0.494488	-0.376088	-0.292786	-0.237612	-0.437989	0.480681	0.0938408	-0.0901911	0.0850048	-0.113276	0.263578	0.300598	0.118915	0.504552	0.707572	0.567999	0.307432	0.261021	0.451945	0.4949	-0.102499	0.0879189	0.306673	0.661262	0.483927	0.516783	0.429141	0.65797	-0.209584	-0.223241	0.192656	0.135062	-0.00805781	0.200106	-0.0801515	0.048589	-0.244692	-0.110577	-0.0673553	-0.301668	0.0523036	-0.34429	-0.316916	-0.533699	-0.0601303	-0.0668453
LRRK2	-0.200349	-0.507531	-0.431058	-0.409804	0.373174	-0.0705408	-0.11324	-0.0113003	0.291905	0.511247	0.463286	0.146775	0.234372	0.473512	0.802695	0.542575	0.380948	0.467104	0.469285	0.357756	0.0417633	0.643634	0.627926	0.552834	0.483318	0.227992	0.468301	0.37756	0.417531	-0.0740663	0.216714	0.24282	-0.434939	0.0477134	-0.439311	0.552368	0.217545	0.0177726	0.603114	0.371418	0.255449	-0.0093876	-0.29666	-0.0621905	-0.0594618	0.0130898	-0.360391	0.181229	0.323041
CNTN1	0.152754	0.189787	-0.367512	-0.104108	-0.300682	-0.353116	0.0752633	-0.375282	-0.0530185	0.210439	0.0466369	0.160406	0.289501	0.00775371	0.313328	0.0883081	0.397103	0.126107	0.38475	0.688525	0.646445	0.344908	0.415514	0.28888	0.320676	-0.0334824	0.168555	-0.394506	0.144324	-0.1601	-0.0457877	-0.362613	-0.0469894	0.0506155	-0.0548733	0.110845	-0.0724381	0.396319	-0.0351208	-0.083378	0.373457	0.214947	-0.0367845	-0.0479251	-0.414548	-0.344349	-0.491405	0.252348	-0.00489023
PDZRN4	-0.115599	-0.0416051	-0.112495	-0.168102	-0.457116	-0.405964	0.0332309	-0.0297992	0.379791	0.301555	0.173023	0.493628	-0.223947	0.00986803	-0.239921	-0.485541	-0.0442561	-0.0490704	-0.061631	0.302597	0.242556	0.190898	0.107849	-0.128518	-0.186096	0.00954018	0.355351	-0.178718	0.149381	0.345481	0.282928	0.0722762	0.400792	0.171164	0.268738	0.249908	0.423669	0.530519	-0.0751811	0.0375131	0.037801	-0.116152	0.0449112	0.05266	-0.0228453	0.156383	0.309356	0.0338946	0.00981241
PPHLN1	0.00160628	-0.583379	-0.451347	-0.520777	0.254475	-0.117266	-0.0235049	0.00828576	0.467639	0.677594	0.682905	0.618354	0.430413	0.801669	0.62464	0.131072	0.0974789	0.410423	0.392002	0.427338	0.208314	0.678072	0.544215	0.570763	0.745639	0.267753	0.312855	0.0488506	0.671277	0.0635524	0.277003	0.179957	-0.266156	-0.225237	-0.351183	0.456533	0.0240913	0.058922	0.353212	0.18315	-0.0587373	-0.102529	-0.266293	0.0420068	-0.195326	0.115811	-0.0840629	0.38684	0.547931
ADAMTS20	-0.00208197	-0.446442	-0.731368	-0.748237	-0.676507	-0.719802	-0.677735	-0.842126	0.749588	0.303972	-0.213961	0.0652781	0.046832	0.429831	0.28436	0.39581	0.50444	0.808412	0.572071	0.337427	0.607961	0.411412	0.265539	0.239063	0.205778	0.210923	0.260345	0.023554	0.307241	0.380347	0.3476	-0.389512	-0.200331	-0.201417	-0.288948	-0.107261	0.0639913	0.203454	0.0867233	0.160049	0.148099	0.489429	0.35501	0.399332	0.116889	0.19594	0.0494533	0.541266	0.255003
TWF1	-0.0237093	-0.58021	-0.567365	-0.286757	-0.190507	-0.281543	-0.344233	-0.0885921	0.441489	0.060524	0.219569	0.0452129	-0.256436	0.280863	0.312319	-0.273704	-0.0921404	0.478784	0.117127	0.181647	0.401684	0.290717	0.663177	0.0621824	0.140589	0.216632	0.523669	0.612028	0.743147	0.669538	0.842818	0.24797	-0.0869536	0.39403	0.362758	0.419981	0.5606	0.0478283	0.426015	-0.0871051	-0.0857852	-0.440657	-0.369417	0.0457039	0.0164252	-0.320248	-0.343789	-0.329358	-0.202663
IRAK4	-0.0480245	-0.370599	-0.0779483	-0.178842	-0.0450223	-0.213322	-0.0513808	0.31845	0.281919	0.0795416	0.398848	0.29548	-0.556079	0.0756282	-0.0725554	-0.593543	-0.380439	0.0475468	-0.0119571	0.121295	0.0763791	-0.0169913	0.261386	-0.134938	-0.304617	0.0544359	0.39857	0.529689	0.386126	0.374561	0.728522	0.550091	0.363301	0.419571	0.480435	0.333154	0.663075	0.25576	0.445049	0.123294	-0.193461	-0.611977	-0.139781	0.0416039	0.0376434	0.189883	0.0893735	-0.445425	-0.0982127
PUS7L	-0.188985	-0.452375	-0.563079	-0.567838	-0.109683	-0.403645	-0.346904	-0.40808	0.480984	0.146798	0.180201	0.115789	-0.0264982	0.606798	0.595852	0.337495	0.416049	0.895664	0.602929	0.42013	0.377143	0.51039	0.552042	0.288509	0.192539	0.385965	0.594376	0.431423	0.639793	0.50812	0.745947	0.14109	-0.04524	0.160637	0.0506425	-0.0248652	0.124369	-0.0644685	0.351702	0.222748	-0.295081	-0.11597	-0.227212	0.338811	-0.0424699	0.0754911	-0.241704	0.258054	0.345825
TMEM117	0.00508959	0.402126	0.610007	0.369047	0.311397	0.580155	0.626303	0.436964	-0.20885	0.084659	0.160203	0.519237	0.454331	0.0966353	-0.384146	-0.465994	-0.296895	-0.552369	-0.379007	-0.2942	-0.577499	-0.15236	-0.476919	-0.367106	0.250002	0.0716069	-0.166494	-0.358073	0.00720528	-0.14151	-0.394178	-0.196112	-0.025363	-0.441207	0.0300241	-0.111727	-0.477803	-0.430324	-0.746631	-0.659682	-0.425582	-0.164472	-0.346343	-0.494492	-0.48291	-0.23549	0.164555	-0.03149	-0.0219648
NELL2	0.308625	0.0993517	-0.254195	0.102978	-0.624309	-0.260863	-0.502939	-0.480583	0.0130703	-0.461427	-0.717621	-0.654335	-0.265876	-0.495344	-0.309165	-0.084207	-0.0377127	0.0477063	-0.138577	-0.261105	0.364304	-0.414625	-0.0896699	-0.374872	-0.31235	-0.103303	-0.215564	0.105344	-0.211209	0.229356	0.0347628	-0.497146	-0.126322	0.156967	0.220006	-0.221626	0.101217	-0.00550354	-0.160221	-0.356313	0.298925	0.269911	0.284118	0.0316758	0.155891	-0.442506	-0.261682	-0.311253	-0.645378
ANO6	0.31908	0.447538	0.430912	0.253315	-0.0345181	0.158245	0.0820215	-0.00698687	-0.146054	-0.243346	-0.360251	-0.0916127	0.0735052	-0.285646	-0.337764	-0.315949	-0.16391	-0.282623	-0.0435707	-0.337662	-0.370245	-0.601503	-0.513014	-0.791269	-0.301765	0.23484	0.0192953	0.240838	-0.181811	-0.0947688	-0.0791998	-0.539425	-0.132346	-0.130643	0.184987	-0.288134	-0.243572	-0.528111	-0.535253	-0.839356	-0.121525	0.0075793	-0.147865	-0.628908	-0.584689	-0.511962	-0.378138	-0.446624	-0.61399
SCAF11	-0.162119	-0.229509	-0.283819	-0.580511	0.024091	-0.0854595	-0.207846	-0.423662	0.565922	0.368112	0.0346893	0.289312	0.445275	0.730456	0.413257	0.540371	0.49998	0.717136	0.534038	0.0564997	-0.143499	0.487823	0.0703463	0.085434	0.399458	0.514259	0.35796	0.130782	0.354601	0.218357	0.178303	-0.295336	-0.357994	-0.40291	-0.417351	-0.215088	-0.387772	-0.434248	-0.17817	-0.0747391	-0.347813	0.284588	-0.167334	0.117669	-0.219329	0.105399	-0.03977	0.541065	0.50616
SLC38A1	-0.179953	-0.502024	-0.570044	-0.404219	-0.343043	-0.366353	-0.341076	-0.32908	0.355857	-0.0976048	0.082351	0.038397	-0.271438	0.377597	0.28253	-0.0522692	0.15849	0.689556	0.337696	0.342312	0.592755	0.333589	0.54231	0.283388	0.187901	0.0539622	0.332541	0.366991	0.70129	0.604255	0.789852	0.208085	0.0279907	0.190214	0.299983	-0.0394825	0.279276	0.0773817	0.304577	0.0977731	-0.283045	-0.278214	-0.0951318	0.394093	0.102728	-0.00200506	-0.130112	0.0465065	0.0978415
SLC38A2	0.420921	-0.418851	-0.092012	-0.256026	0.40164	-0.122904	-0.372877	-0.195633	0.441794	0.378706	0.237612	0.183212	0.672978	0.775077	0.559471	0.285445	-0.124241	0.401595	0.182576	-0.14933	-0.184509	-0.0198654	-0.0880749	-0.0456738	0.382847	0.784343	0.250727	0.291144	0.412125	0.278402	0.158875	-0.234314	-0.348434	-0.382225	-0.342122	0.104555	-0.355729	-0.67314	-0.012946	-0.244741	-0.277837	0.135759	-0.300585	-0.326421	-0.219966	-0.140228	-0.10627	0.283357	0.182407
AMIGO2	0.240378	-0.0709155	0.302625	0.248499	0.156417	0.0600555	0.185041	0.300109	-0.0869272	0.335039	0.289845	0.375071	0.338336	0.00797408	-0.182914	-0.339289	-0.445226	-0.623281	-0.424948	-0.0531151	-0.0617343	-0.202851	-0.322359	0.13329	0.272504	-0.167455	-0.370083	-0.490521	-0.111237	-0.271241	-0.511006	-0.0167257	0.00545693	-0.407526	-0.248964	0.348138	-0.0542561	0.168108	-0.154465	-0.0557866	0.248779	0.100157	0.187338	-0.365134	0.030195	0.120254	0.447994	0.151109	-0.0149023
PCED1B	-0.1267	-0.348785	-0.213556	-0.24025	-0.208492	-0.641358	-0.243861	-0.113881	0.278594	0.147377	0.248213	0.153206	-0.433627	0.0375599	0.341247	-0.177581	0.124911	0.316656	0.374128	0.556265	0.39665	0.0456155	0.383421	0.014668	-0.302587	0.1696	0.749303	0.594442	0.427073	0.359432	0.754752	0.293527	0.21486	0.440385	0.316937	0.396521	0.721454	0.328912	0.515545	0.170832	0.169292	-0.311259	-0.0989986	-0.209422	-0.127133	0.0237643	-0.227707	-0.244654	-0.272715
ENSSSCG00000000812	0.385305	0.376181	0.307264	0.430394	0.141202	-0.113087	0.0186775	-0.18651	-0.61083	-0.453934	-0.225736	-0.371031	0.212095	-0.187573	0.142866	0.133175	-0.0329923	-0.124136	0.060492	0.165479	0.262266	-0.569695	-0.297086	-0.0177141	-0.132601	0.0286116	-0.250637	-0.176696	-0.186029	-0.207778	-0.190623	-0.230629	0.15741	-0.037633	0.14428	-0.432719	-0.440373	-0.240077	-0.150612	-0.153193	-0.0425146	0.10967	0.0820622	-0.205896	-0.207169	-0.229797	-0.278073	0.056218	-0.244889
SENP1	0.0374259	-0.043809	-0.219959	-0.0705693	0.0270626	0.127567	-0.154226	-0.355584	0.222054	0.053008	-0.199044	-0.0695904	0.562701	0.363097	0.339007	0.29947	0.295359	0.397706	0.137503	-0.140753	-0.0828686	0.21483	0.120543	-0.137193	0.471979	0.458775	0.2567	0.159543	0.380623	0.313212	0.0452909	-0.526693	-0.574104	-0.25278	-0.178659	-0.0439518	-0.378995	-0.641027	-0.386885	-0.600939	-0.156888	0.184779	-0.462594	-0.317864	-0.349779	-0.661283	-0.482512	0.111149	-0.136808
H1FNT	-0.226441	-0.758594	-0.517713	-0.359569	0.126167	-0.33255	-0.228717	-0.050237	0.248466	0.247027	0.542862	0.187121	-0.0570118	0.545498	0.685579	0.183122	0.12025	0.544954	0.324377	0.543968	0.542842	0.510443	0.697898	0.776933	0.454975	0.00739258	0.337859	0.296033	0.7269	0.314913	0.580071	0.564555	-0.0465372	0.134214	-0.0391807	0.42148	0.389035	0.243388	0.717994	0.546093	-0.00840424	-0.289019	-0.120628	0.259485	0.243436	0.232352	-0.014348	0.233955	0.34991
CHST11	-0.219588	-0.483636	-0.564245	-0.372638	-0.234421	-0.138164	-0.22314	-0.0210999	0.507901	0.138789	0.180022	0.106409	-0.342601	0.192948	0.184112	-0.234703	0.0497507	0.448127	0.147666	0.112514	0.20749	0.462189	0.678964	-0.00276535	0.105333	0.131558	0.559617	0.605588	0.622514	0.557372	0.758078	0.236508	-0.152021	0.402399	0.282149	0.433488	0.607337	0.115392	0.369287	-0.0707468	-0.0370764	-0.404455	-0.371006	0.100135	-0.00247755	-0.261039	-0.325898	-0.363475	-0.137088
SLC41A2	-0.179558	-0.571184	-0.439948	-0.341884	-0.216358	-0.249599	-0.231796	0.0550762	0.488912	0.120311	0.299019	0.22105	-0.423016	0.25771	0.109788	-0.388524	-0.143357	0.374655	0.0660269	0.153386	0.272804	0.307305	0.539598	0.0524968	0.0176575	0.0909581	0.478505	0.538195	0.645169	0.616405	0.818942	0.414969	0.0857365	0.358943	0.372025	0.383918	0.641168	0.196213	0.418778	0.0713645	-0.164397	-0.494617	-0.23329	0.168648	0.12073	-0.0016032	-0.0298768	-0.289063	-0.0488603
ALDH1L2	0.0473695	-0.333465	0.0535803	-0.124076	0.0743863	-0.310137	0.131015	0.0924498	0.10914	0.496287	0.581714	0.69378	0.290994	0.424142	0.197049	-0.222733	-0.151325	-0.139985	0.0773886	0.515131	0.337995	0.126696	-0.00727032	0.506909	0.436081	-0.0837785	-0.0167663	-0.389863	0.336839	-0.102631	-0.0503841	0.188269	0.153542	-0.396105	-0.208017	0.298565	0.032067	0.337321	0.0990885	0.219044	0.0554834	-0.0250125	0.175884	-0.147847	-0.0829051	0.39574	0.436932	0.463017	0.330398
WASHC4	0.189648	-0.143218	0.00743918	0.0150179	0.553417	0.147965	0.44437	0.555617	-0.0456976	0.625213	0.8601	0.638895	0.377048	0.326437	0.333516	-0.239499	-0.307094	-0.350101	-0.0669179	0.365156	-0.0207899	0.383407	0.367272	0.418039	0.450222	0.0508729	0.0811123	-0.281395	0.210735	-0.331547	-0.126305	0.394729	0.099788	0.0357049	-0.157102	0.673191	0.09784	0.340488	0.344306	0.245447	0.140663	-0.293344	-0.315018	-0.168995	-0.226589	0.0756725	-0.0237432	0.0823602	0.385781
APPL2	0.356795	-0.403748	-0.108163	-0.125046	0.256788	-0.424535	-0.572583	-0.376772	0.108837	0.004862	0.0110323	-0.297578	0.294495	0.416909	0.628875	0.534031	0.0148566	0.453932	0.272701	0.0705789	0.201499	-0.267689	-0.0804885	0.214068	0.0456773	0.464941	0.0979031	0.307946	0.165622	0.1706	0.172466	-0.0429083	-0.122367	-0.139769	-0.242656	-0.0655648	-0.177069	-0.374498	0.330585	0.2214	-0.0202916	0.230415	0.0927013	-0.0841317	0.144772	0.100122	-0.0605954	0.304193	0.0710353
KANSL2	0.473731	-0.423711	-0.113579	-0.28006	0.213569	-0.14075	-0.435598	-0.0498656	0.461437	0.121156	0.159992	0.0600449	0.127001	0.510712	0.232208	-0.119324	-0.394488	0.347794	0.109902	-0.287327	-0.16179	-0.232508	-0.0504146	-0.336762	-0.027968	0.655758	0.247569	0.614442	0.382903	0.405398	0.518233	-0.031646	-0.105046	-0.0381673	0.0721125	0.036653	-0.019853	-0.538947	0.15872	-0.273127	-0.385437	-0.185289	-0.237159	-0.152048	-0.143218	-0.0972515	-0.139116	-0.182133	-0.0423532
TXNRD1	-0.157849	-0.31926	-0.207397	-0.309856	-0.221864	-0.3719	-0.197976	-0.184553	0.360685	-0.0503314	0.133742	0.229873	-0.289255	0.335893	0.199875	-0.261375	0.0849327	0.539986	0.368679	0.302078	0.264856	0.0746534	0.270153	-0.142272	-0.0952637	0.303015	0.6341	0.605507	0.67677	0.614298	0.892484	0.149938	0.130724	0.203319	0.435738	-0.0371194	0.318779	-0.133061	0.131859	-0.192427	-0.418056	-0.416177	-0.27479	-0.0425666	-0.249083	-0.0831783	-0.200435	-0.170815	-0.124929
NFYB	-0.0736895	-0.392835	-0.215543	-0.486035	0.194319	-0.308375	-0.0806381	-0.24616	0.51603	0.588942	0.491296	0.643019	0.552022	0.914289	0.659176	0.281291	0.309863	0.594083	0.516723	0.453183	0.0929409	0.49449	0.218321	0.301564	0.519078	0.588438	0.57678	0.0769013	0.655371	0.294475	0.351776	-0.0319979	-0.131201	-0.333577	-0.288865	0.130328	-0.198062	-0.232526	0.0181153	0.0247511	-0.328262	0.0321745	-0.314877	-0.118179	-0.348784	0.130516	0.000710781	0.583722	0.522468
HCFC2	0.0753916	-0.357016	-0.398287	-0.592999	-0.118625	-0.335599	-0.254444	-0.567596	0.500218	0.536484	0.155841	0.454126	0.667566	0.785526	0.5046	0.458869	0.436028	0.580713	0.590386	0.389871	0.330387	0.45964	0.0964046	0.447731	0.743603	0.304465	0.0990513	-0.244367	0.440717	0.0073032	-0.0256424	-0.443248	-0.413318	-0.678903	-0.600772	-0.0966879	-0.449434	-0.156416	-0.146797	-0.0489448	-0.0475614	0.469188	0.110624	0.0355018	-0.273692	0.133111	0.019544	0.799848	0.511974
TDG	0.0603538	-0.566754	-0.677062	-0.676466	0.083761	-0.305579	-0.368684	-0.34549	0.67716	0.579552	0.371113	0.290306	0.390529	0.807025	0.7424	0.449366	0.323293	0.780473	0.543118	0.316831	0.227622	0.698249	0.5973	0.378276	0.524827	0.547723	0.507144	0.254625	0.58881	0.304317	0.435039	-0.0273244	-0.325029	-0.0535535	-0.34795	0.303804	0.00547049	-0.0786005	0.366802	0.194135	-0.0538026	0.101494	-0.279109	0.197731	-0.105486	0.00594858	-0.264052	0.404833	0.501541
GLT8D2	0.317022	-0.143692	-0.463711	-0.154641	-0.206109	-0.26365	-0.154368	-0.142715	0.224872	0.443904	0.118552	0.073858	0.186618	-0.0982898	0.247874	-0.0614146	0.0571803	-0.0739775	0.116787	0.297227	0.373052	0.273359	0.463934	0.117527	0.28482	0.0224149	0.172728	-0.0386464	0.0920465	-0.158609	-0.0656023	-0.297332	-0.334809	0.121138	-0.20796	0.644292	0.326172	0.394989	0.235893	-0.134407	0.721244	0.183298	-0.0570075	-0.293221	-0.237209	-0.449872	-0.499742	-0.131067	-0.279518
ENSSSCG00000000849	0.563498	0.179293	0.200035	-0.0536478	0.0783831	-0.408181	-0.0101862	-0.169741	0.111686	0.108308	0.231704	0.4294	0.341237	0.445015	0.175559	-0.303379	-0.220056	0.146746	0.270933	0.306379	0.145032	-0.330357	-0.241545	-0.376119	-0.160569	0.668819	0.346978	-0.00920495	0.265439	0.252784	0.377431	-0.229669	0.433044	-0.0490724	0.315071	-0.282591	-0.339359	-0.272635	-0.253235	-0.365207	-0.513567	-0.137791	-0.22534	-0.251102	-0.608969	-0.088678	-0.139914	0.137273	0.0582937
NT5DC3	0.332426	0.23991	0.624974	0.631846	0.160289	0.270961	0.225512	0.503893	-0.401684	-0.25295	-0.031695	-0.0452875	-0.0900579	-0.449857	-0.590624	-0.678088	-0.770383	-0.851243	-0.738648	-0.46375	-0.308309	-0.750311	-0.577449	-0.432393	-0.317847	-0.192916	-0.452274	-0.167884	-0.340593	-0.118205	-0.343048	0.0673453	0.262025	-0.0407527	0.287205	0.0636752	0.0266014	-0.0741219	-0.26873	-0.324062	-0.00636148	-0.213645	0.0858326	-0.416754	0.0684136	-0.10083	0.326568	-0.44097	-0.478315
ENSSSCG00000000854	0.230455	0.15289	-0.0210106	-0.0324175	-0.570232	-0.352791	-0.457295	-0.672254	0.0641863	-0.145518	-0.721353	-0.381844	0.142118	-0.28382	-0.237866	0.299308	0.248398	0.0111604	0.0764768	-0.148418	0.229344	-0.406759	-0.519109	-0.174009	-0.0887018	-0.103997	-0.374953	-0.284747	-0.420156	-0.146392	-0.461357	-0.779911	-0.282991	-0.466439	-0.3532	-0.395858	-0.292538	-0.0685111	-0.428742	-0.255745	0.410237	0.76872	0.627538	-0.121522	0.0692344	-0.0554873	0.106031	0.287465	-0.327734
PAH	0.158101	-0.0556399	0.3578	0.167963	-0.110213	-0.157333	-0.146602	0.060724	-0.0391123	-0.117046	-0.0947178	0.00739225	-0.129619	-0.0899934	-0.461582	-0.221815	-0.457155	-0.347222	-0.433872	-0.281274	-0.0294777	-0.521508	-0.632945	-0.043472	-0.30262	-0.188844	-0.510999	-0.375625	-0.354114	0.0301811	-0.276661	0.125047	0.413811	-0.271265	0.00266829	-0.239646	-0.0720671	0.1364	-0.138841	0.264631	-0.103969	0.153481	0.575337	0.190074	0.509144	0.603718	0.884579	0.230735	0.107533
IGF1	0.0515102	-0.495008	-0.495942	-0.411148	-0.114851	0.029516	-0.195519	-0.0197549	0.584046	0.614058	0.214919	0.300918	0.249387	0.278774	0.118951	-0.0276938	-0.0215053	0.0688254	-0.00105696	-0.0866766	0.0123536	0.50461	0.360044	0.192608	0.580605	0.0301753	0.043422	0.0338444	0.278292	0.000189589	-0.0693215	-0.170567	-0.568965	-0.247944	-0.453171	0.616912	0.233478	0.136745	0.134353	-0.113831	0.399944	0.167068	-0.0461682	-0.104705	0.00325236	-0.148896	-0.052155	0.0433372	0.0620839
PMCH	-0.104145	-0.0512877	-0.167844	0.093444	-0.707926	-0.277324	-0.268992	-0.287503	0.158365	-0.11501	-0.439685	-0.177747	-0.254388	-0.414303	-0.444521	-0.25838	-0.00654273	-0.168427	-0.351901	-0.102043	0.338968	-0.112537	-0.0910288	-0.106287	-0.112865	-0.347768	-0.16059	-0.239644	-0.119586	0.27728	-0.122973	-0.265002	-0.0264194	-0.0264708	0.0882879	0.102613	0.326063	0.363584	-0.241231	-0.136864	0.398638	0.255286	0.367469	0.00455324	0.340993	-0.121194	0.289979	-0.0484352	-0.433036
PARPBP	-0.164462	0.129755	-0.392322	-0.58342	-0.0178398	-0.139502	0.139329	-0.0739446	0.357427	0.507436	0.273356	0.324796	-0.0618263	0.179874	0.301293	0.339714	0.538127	0.3889	0.63476	0.445948	-0.0355027	0.735207	0.516097	0.101786	-0.0681839	0.205213	0.518996	0.0448564	-0.0692177	-0.244459	0.194026	0.057779	0.0785452	0.333921	-0.180989	0.150658	0.148933	0.423832	0.32471	0.399761	0.141487	0.0673351	-0.138653	0.364709	-0.278973	0.229484	-0.330433	0.158165	0.533735
NUP37	-0.135081	-0.0715747	-0.189419	-0.424194	0.41623	0.197066	0.314457	0.182855	0.190761	0.470526	0.573137	0.522477	0.295738	0.608784	0.386588	0.284952	0.219262	0.313493	0.399101	0.291062	-0.153278	0.696177	0.370782	0.402324	0.390766	0.204627	0.178126	-0.151675	0.206454	-0.202779	0.0751832	0.288309	0.0518363	-0.0464789	-0.258099	0.0341904	-0.2484	0.0662704	0.215552	0.393353	-0.321477	-0.114706	-0.259351	0.407571	-0.175629	0.369194	-0.00350868	0.411943	0.86371
GNPTAB	-0.0599521	-0.514241	-0.0169934	0.115485	0.157321	0.0610698	0.0244329	0.550135	0.14627	0.120824	0.483893	0.235258	-0.333964	0.0367262	-0.0800151	-0.648799	-0.613123	-0.261311	-0.460468	-0.106266	-0.0208845	-0.0105212	0.270496	0.0491159	0.0149194	-0.096119	0.148364	0.353523	0.413074	0.365526	0.410831	0.629369	0.143725	0.285992	0.338834	0.659235	0.6674	0.198199	0.41031	0.0793671	-0.0270792	-0.617725	-0.23348	-0.144038	0.262102	0.0111609	0.227484	-0.468462	-0.200915
CHPT1	-0.119605	-0.342585	-0.0433941	-0.385214	0.373994	0.0262431	0.225625	0.229902	0.412868	0.685577	0.698443	0.803157	0.370957	0.691262	0.419428	-0.0642535	0.0528311	0.184787	0.331889	0.305953	-0.209593	0.486514	0.241724	0.188492	0.486433	0.370665	0.497798	0.177718	0.559258	0.0112037	0.255839	0.172369	-0.167166	-0.24669	-0.247317	0.413935	0.0329959	-0.112862	0.115953	-0.0514228	-0.210729	-0.23051	-0.40617	-0.294842	-0.448664	0.110233	-0.0343841	0.197273	0.398764
MYBPC1	0.195428	0.00326545	0.24961	0.0767265	0.675937	-0.0027589	0.343176	0.589173	-0.0226084	0.389255	0.771393	0.459436	0.0530016	0.236488	0.392844	-0.284589	-0.323	-0.170138	0.0607366	0.278912	-0.309323	0.0457206	0.242103	-0.137708	-0.22268	0.494873	0.624492	0.3554	0.19403	-0.020565	0.377366	0.526878	0.388806	0.475984	0.258651	0.540935	0.30067	0.0462443	0.438496	0.148653	-0.153648	-0.576285	-0.592817	-0.367509	-0.393885	-0.00469341	-0.25776	-0.317093	0.109196
ENSSSCG00000000867	-0.226672	-0.288384	-0.0642781	-0.322371	0.445438	0.223169	0.208101	0.267931	0.0324743	0.1935	0.508455	0.3258	0.0211488	0.485526	0.327136	0.19198	0.069166	0.270231	0.349043	0.191883	-0.11504	0.39043	0.257055	0.466501	0.333427	-0.0252455	0.0272291	0.15684	0.303923	-0.198675	0.202143	0.477878	-0.0210714	-0.104923	-0.171607	-0.0213721	-0.0927119	-0.0553505	0.3786	0.39416	-0.34433	-0.275973	-0.109425	0.308653	-0.0225081	0.446699	0.0681604	0.203835	0.619971
UTP20	-0.15307	-0.164646	-0.303928	-0.395068	-0.0637858	-0.291045	-0.0916371	-0.265105	0.32036	0.121872	0.168473	0.22906	-0.0219345	0.399824	0.489335	0.0832532	0.405832	0.651163	0.641237	0.457907	0.198442	0.333243	0.44326	-0.0505331	0.0801632	0.430914	0.770317	0.568236	0.619857	0.355115	0.737543	-0.0295057	-0.0920121	0.196436	0.19229	0.0164424	0.143949	-0.188904	0.147764	-0.203775	-0.259863	-0.250497	-0.439048	-0.129251	-0.510334	-0.255937	-0.571313	-0.0602154	-0.00965413
ARL1	0.0906615	-0.0375263	0.0361538	-0.293442	0.392167	-0.128384	0.394786	0.221739	0.0390548	0.505607	0.765667	0.769963	0.267934	0.540384	0.454665	-0.104264	0.0555026	0.107989	0.543672	0.686692	0.107125	0.337562	0.267755	0.304178	0.286157	0.23914	0.374928	-0.0418912	0.388071	-0.277598	0.264437	0.25502	0.226859	-0.0485894	-0.0421666	0.153972	-0.0878061	0.155836	0.247883	0.153194	-0.227917	-0.300485	-0.262392	-0.0972411	-0.599947	0.242319	-0.183203	0.238154	0.505771
ANO4	-0.0758425	0.0658764	-0.0250576	-0.104787	0.232173	-0.220685	0.095916	-0.0352359	0.278573	0.354435	0.337256	0.356299	0.27935	0.413987	0.487529	0.118916	0.250589	0.336746	0.236291	0.327215	-0.141896	0.338965	0.264603	-0.177032	-0.0843732	0.703805	0.863799	0.200526	0.320007	0.409823	0.407698	0.0594452	0.195098	0.307534	0.147328	0.247627	0.0592389	-0.130767	-0.000695778	-0.0305989	-0.247726	-0.171302	-0.623471	-0.234431	-0.374944	-0.196271	-0.268023	0.103875	0.16542
GAS2L3	0.255982	-0.424973	-0.694949	-0.672286	-0.365971	-0.435413	-0.498105	-0.279821	0.860145	0.53909	0.128301	0.207989	-0.0760814	0.32179	0.132632	-0.037879	-0.00188624	0.44621	0.232228	0.0393524	0.195618	0.44688	0.443985	-0.105866	-0.00890854	0.391469	0.389911	0.233473	0.202985	0.355179	0.435575	-0.109003	-0.0651626	0.221278	-0.0926936	0.393515	0.397903	0.314938	0.325208	0.122355	0.192388	0.11196	0.00356894	0.304012	0.0674947	0.0509916	-0.0798632	0.00771661	0.181522
NR1H4	-0.124779	0.231458	0.767861	0.250027	0.323849	0.363624	0.498349	0.544267	-0.216066	-0.0420648	0.232878	0.468382	-0.0539245	0.0226288	-0.486397	-0.474476	-0.408275	-0.508476	-0.282626	-0.255687	-0.587249	-0.393457	-0.653597	-0.298332	-0.20289	-0.0839629	-0.198066	-0.124025	-0.14182	-0.178104	-0.167749	0.250629	0.350592	-0.312199	0.137696	-0.257982	-0.203252	-0.22151	-0.367032	-0.148103	-0.520832	-0.299676	0.0264032	-0.217543	-0.144261	0.416419	0.578986	-0.0550075	0.127095
SCYL2	-0.0325781	-0.0732381	-0.0251955	-0.0937073	0.2703	0.30135	0.339536	0.318433	-0.172625	0.0697886	0.36196	0.260601	-0.0232494	0.0901698	0.154834	-0.210865	-0.033122	-0.0523357	0.296069	0.227566	0.00136425	0.16964	0.310718	0.178394	0.359457	-0.176284	0.0256015	0.269953	0.341034	-0.358242	0.170922	0.158957	-0.240752	-0.0328629	0.0190691	0.140088	0.0403678	-0.0602503	0.213659	-0.201136	-0.0493924	-0.382227	-0.249042	-0.193201	-0.467794	-0.175315	-0.4688	-0.287487	-0.0207866
ANKS1B	0.189919	0.111543	-0.143478	0.0845429	-0.105375	-0.0389852	0.027041	0.210634	0.0538752	0.168858	0.0971895	-0.0242454	-0.153706	-0.260822	-0.288856	-0.182142	-0.308383	-0.346094	-0.454824	-0.108283	0.0509109	0.139955	0.128227	0.0287577	-0.267786	-0.146756	-0.225215	-0.483219	-0.444929	-0.028179	-0.248295	0.227808	0.427906	0.384426	0.0798821	0.295214	0.247933	0.642384	0.183304	0.476505	0.283716	0.055473	0.181265	0.461627	0.477073	0.245854	0.366816	0.00376851	0.223118
ENSSSCG00000000883	0.246364	-0.394367	0.0762131	-0.17619	0.0628356	-0.288544	-0.333447	-0.221816	0.471555	0.233565	0.156043	0.368382	0.436636	0.702727	0.172856	-0.0854149	-0.247825	0.289519	-0.0193373	-0.119063	-0.0426321	-0.189623	-0.338525	-0.136408	0.202555	0.594624	0.182356	0.0843666	0.453317	0.550224	0.256915	-0.156953	0.000620043	-0.462082	-0.0702492	-0.0914325	-0.264558	-0.501493	-0.268793	-0.266692	-0.492847	0.048842	-0.0859115	-0.220004	-0.0647877	0.10089	0.382491	0.364554	0.145573
APAF1	-0.208371	-0.422223	0.12928	-0.147422	0.25234	0.059806	0.173102	0.167118	0.0161447	0.311205	0.453228	0.520186	0.244832	0.427239	0.232069	-0.0389406	-0.00774138	-0.0294931	0.199571	0.272037	0.0454528	0.119859	-0.0441455	0.505621	0.614686	-0.191296	-0.0843908	-0.00705503	0.447651	-0.234131	-0.0479068	0.175277	-0.280034	-0.588923	-0.350802	0.164213	-0.0687502	-0.0915312	0.077286	0.0113182	-0.0580967	-0.0918501	0.0744811	-0.292963	-0.167842	0.275696	0.233472	0.28912	0.21475
SLC25A3	0.241039	-0.155652	0.221759	0.0463011	0.564818	-0.0437247	0.396748	0.588393	0.00293851	0.548254	0.930884	0.759125	0.248888	0.429524	0.248368	-0.429127	-0.49741	-0.329637	-0.113503	0.370028	-0.0542501	0.123948	0.133298	0.238255	0.145961	0.226139	0.203164	-0.201508	0.251565	-0.0894531	0.110502	0.554341	0.47097	0.0871994	0.0852998	0.515932	0.12907	0.286497	0.314138	0.301112	-0.170508	-0.447529	-0.280943	-0.151668	-0.184841	0.313696	0.255074	0.0991239	0.424016
NEDD1	-0.0415697	-0.423033	-0.436731	-0.741095	-0.108683	-0.437146	-0.181739	-0.276088	0.717444	0.616974	0.44475	0.662571	0.18705	0.777997	0.420155	0.108599	0.26594	0.642494	0.599996	0.465316	0.219649	0.581276	0.340578	0.224641	0.300954	0.441153	0.53811	0.114703	0.546186	0.278387	0.516409	0.0280305	0.0255979	-0.143297	-0.178654	0.110518	0.0488014	0.113648	0.182802	0.178446	-0.246918	0.00282936	-0.0941157	0.224566	-0.23933	0.334691	0.0621369	0.457086	0.582283
LTA4H	0.468111	-0.198315	0.152666	-0.0279824	0.786928	0.0559874	0.178021	0.330226	0.11286	0.498936	0.78457	0.580249	0.689554	0.789687	0.58301	-0.0772768	-0.38995	0.0364336	0.0700769	0.153371	-0.222027	0.0756511	0.0732655	0.0825116	0.370538	0.717978	0.303542	0.0493709	0.441371	0.0662892	0.170991	0.203775	0.100778	-0.11919	-0.0758149	0.30037	-0.311784	-0.388119	0.132128	-0.0626321	-0.434973	-0.303726	-0.569531	-0.325951	-0.423912	-0.0426174	-0.106671	0.190379	0.414965
AMDHD1	-0.00352197	-0.440786	-0.496648	-0.512255	-0.256889	-0.181689	-0.397718	-0.287104	0.432424	0.0227914	-0.00436974	-0.000503959	-0.133651	0.420299	0.0172763	0.164359	0.00364852	0.533616	0.16184	-0.0486245	0.305328	0.297187	0.190242	0.32244	0.167458	-0.0215839	-0.207963	-0.0418662	0.203751	0.293287	0.285971	0.144181	0.0616023	-0.0992642	-0.0786047	-0.260625	-0.0556491	0.113555	0.21599	0.397316	-0.284747	0.083196	0.306222	0.795219	0.457062	0.480633	0.373518	0.367819	0.543411
CCDC38	0.19177	-0.102106	-0.475653	-0.312392	-0.209237	-0.302684	-0.560777	-0.670285	0.253317	-0.139607	-0.388957	-0.454459	0.188489	0.270274	0.350571	0.640491	0.363921	0.694956	0.333435	-0.0255792	0.295755	0.127406	0.134391	0.0843044	0.0344598	0.349302	0.0268023	0.0517416	0.0147043	0.28415	0.139855	-0.342411	-0.155242	0.00591812	-0.15911	-0.386519	-0.322279	-0.232773	0.0340169	0.127994	-0.0818791	0.417647	0.102165	0.444388	0.190642	-0.0567998	-0.199242	0.370286	0.211515
SNRPF	-0.0548219	-0.355667	-0.130988	-0.294283	0.190922	-0.380738	0.0693701	0.0659513	0.293587	0.338066	0.694718	0.651784	0.0756229	0.699672	0.487551	-0.198859	-0.0371805	0.415951	0.336519	0.604545	0.288759	0.327684	0.372216	0.266244	0.148952	0.413671	0.621697	0.170205	0.711305	0.448455	0.718818	0.461498	0.415183	0.154872	0.276543	0.181425	0.163531	0.0984721	0.299879	0.233106	-0.491035	-0.470507	-0.362452	0.0803336	-0.223291	0.248177	0.0675057	0.238357	0.435775
NTN4	0.324376	0.213883	0.327805	-0.133752	-0.073323	0.00853571	0.168217	0.259795	0.267736	0.307645	0.144417	0.525512	-0.0548788	-0.00704102	-0.5541	-0.567943	-0.437827	-0.40708	-0.125081	-0.227617	-0.385997	-0.262262	-0.47839	-0.551269	-0.329822	0.139808	-0.0874509	-0.158573	-0.285822	-0.171945	-0.0997151	-0.125093	0.320302	-0.16292	0.0538537	-0.0598974	-0.0285154	0.102729	-0.285517	-0.224786	-0.161132	-0.031725	0.171759	-0.0985311	-0.259505	0.30573	0.370667	-0.1151	0.0801721
VEZT	0.331325	-0.300375	-0.176937	-0.458444	0.400927	-0.116742	-0.0812166	-0.12264	0.506031	0.791456	0.514458	0.603042	0.830926	0.869594	0.597613	0.337272	0.0786389	0.310369	0.375295	0.181557	-0.139899	0.402296	0.0710211	0.216602	0.603454	0.655168	0.256592	-0.114828	0.322481	-0.0792572	-0.0751046	-0.233117	-0.300067	-0.478599	-0.592263	0.248991	-0.402775	-0.275165	0.00173844	-0.025163	-0.0976617	0.258562	-0.231267	-0.195472	-0.380473	0.0866798	-0.0384811	0.572729	0.575942
FGD6	0.0599503	-0.65269	-0.175665	-0.2813	0.121076	-0.498476	-0.28312	-0.180151	0.276398	0.210398	0.467724	0.368091	0.158416	0.682844	0.624815	-0.0431373	-0.0353401	0.491503	0.404972	0.509508	0.45352	0.0270452	0.22912	0.368248	0.356147	0.337032	0.441603	0.413461	0.837221	0.411648	0.659109	0.221153	-0.0247053	-0.1727	0.048178	0.178686	0.138179	-0.177505	0.338211	0.0222985	-0.260515	-0.266047	-0.153646	-0.236664	-0.187933	0.0790819	-0.046255	0.215127	0.0762085
NR2C1	-0.00678903	-0.0954883	0.269068	0.521935	0.834753	0.398043	0.372995	0.563328	-0.448303	0.00930931	0.542339	0.0331068	0.367147	0.186602	0.505094	-0.0225698	-0.282399	-0.249346	-0.323372	0.0463617	-0.217882	0.0267899	0.258732	0.265478	0.326095	0.180697	0.175396	0.139605	0.334599	0.037408	-0.00179799	0.477737	-0.0464873	0.191326	0.110104	0.488143	-0.00921769	-0.308782	0.236861	0.00713017	-0.131553	-0.483111	-0.683167	-0.451662	-0.0886551	-0.375188	-0.262662	-0.187045	-0.0506954
ENSSSCG00000000905	0.165295	-0.25439	0.210007	0.0862165	0.818085	0.127454	0.39335	0.601587	-0.0762997	0.464426	0.957255	0.633212	0.392674	0.577781	0.529908	-0.22589	-0.395938	-0.153954	-0.0148955	0.32446	-0.157581	0.173466	0.24887	0.309278	0.344698	0.355744	0.315382	0.0718662	0.469133	-0.0441425	0.204581	0.573702	0.205645	0.0556521	0.0322762	0.526813	0.0248385	-0.0684913	0.368187	0.17626	-0.28362	-0.538845	-0.546023	-0.311941	-0.291921	0.0857445	-0.0244708	0.0379718	0.369544
ENSSSCG00000000906	0.321281	-0.0738679	0.0140336	0.110208	-0.187548	-0.102703	-0.37301	0.0949206	-0.0655375	-0.330913	-0.31455	-0.553328	-0.602943	-0.572599	-0.398609	-0.232868	-0.450192	-0.275008	-0.284585	-0.413312	-0.00110727	-0.56899	-0.185115	-0.309373	-0.608197	-0.239149	-0.335286	0.322004	-0.444589	-0.0827117	0.0290349	0.113609	0.131313	0.324404	0.19436	0.0362273	0.418842	0.197816	0.349167	0.141018	0.329353	-0.0211235	0.423427	0.114531	0.42232	0.110842	0.0765772	-0.543965	-0.449936
PLXNC1	-0.298931	-0.285351	-0.151568	-0.0374876	-0.0396121	-0.200565	-0.147435	0.0411612	0.175735	-0.249466	0.121013	-0.0631269	-0.472816	0.122279	0.21468	-0.233543	-0.00483467	0.442389	0.0718024	0.132553	0.115911	0.0621421	0.406168	-0.170115	-0.304021	0.272594	0.704015	0.745206	0.582356	0.761607	0.933345	0.454443	0.24049	0.581697	0.634163	0.131309	0.528262	-0.119911	0.307467	-0.0150635	-0.399949	-0.614567	-0.476276	0.0095711	0.029496	-0.186699	-0.228001	-0.417359	-0.239552
ENSSSCG00000000908	0.00064805	-0.254743	-0.0564334	-0.220448	0.237055	-0.194736	-0.103426	-0.165077	0.299158	0.10989	0.318434	0.344107	0.335703	0.797329	0.460915	0.110957	0.0452947	0.587266	0.252484	0.190102	0.0415902	0.171178	0.0808617	0.059323	0.190796	0.635121	0.460598	0.17883	0.609922	0.591876	0.546248	0.134707	0.182145	-0.0853119	0.147133	-0.197881	-0.278918	-0.443707	-0.0590099	-0.0220843	-0.735574	-0.21947	-0.404562	0.0882075	-0.160378	0.0822933	0.070421	0.372254	0.420735
CRADD	-0.0365165	-0.289181	0.0639441	-0.314395	-0.190958	-0.0302632	-0.297174	-0.25379	0.402176	-0.0638944	-0.210569	0.14492	0.0221305	0.370462	-0.179112	-0.0760106	-0.0410779	0.324232	0.1631	-0.324189	-0.176223	-0.225773	-0.410993	-0.27408	0.106763	0.192283	-0.0329985	0.335886	0.304238	0.292807	0.245462	-0.272776	-0.263511	-0.542476	-0.0873912	-0.413031	-0.226291	-0.567621	-0.34228	-0.434271	-0.464705	0.0660277	0.136918	-0.0948902	-0.10543	0.123472	0.241696	0.0916184	-0.0347404
DCN	0.0532467	0.493823	0.388409	0.377002	0.549676	0.479139	0.581516	0.447607	-0.280743	-0.101454	0.279836	0.233071	0.268814	0.136607	0.0761179	-0.291057	-0.162661	-0.144872	-0.145437	-0.0804189	-0.501827	0.0125021	0.0507437	-0.472986	-0.0922728	0.491155	0.415648	0.125339	0.176253	0.173285	0.196677	0.10483	0.239122	0.328345	0.470915	-0.0456883	-0.276898	-0.483748	-0.32007	-0.472748	-0.620643	-0.539956	-0.878095	-0.321278	-0.5844	-0.519588	-0.44744	-0.335849	-0.0256665
LUM	0.166732	0.0690948	-0.0310527	-0.251438	0.0152775	0.087273	0.0242576	-0.0170597	0.402003	0.180562	0.0565475	0.322154	0.150539	0.304997	-0.00104895	-0.262614	-0.0318747	0.226396	0.222385	-0.147036	-0.327567	0.0661996	0.018955	-0.592833	-0.00689663	0.564011	0.473561	0.426295	0.321652	0.2664	0.405079	-0.303686	-0.152559	0.000323925	0.164223	-0.0357797	-0.0925323	-0.461196	-0.284035	-0.652033	-0.390269	-0.200417	-0.487829	-0.305945	-0.61831	-0.40153	-0.419612	-0.275781	-0.12524
KERA	0.170306	0.557573	0.199705	0.279294	-0.277974	-0.358046	0.121811	-0.129463	-0.376103	-0.186523	-0.212018	-0.155786	-0.203069	-0.540367	-0.201936	-0.0833402	0.0886877	-0.309619	0.00171502	0.348661	0.304225	-0.304327	-0.169045	-0.146075	-0.556016	-0.170555	-0.0350317	-0.405819	-0.52121	-0.238036	-0.202998	-0.118769	0.532554	0.324681	0.250944	-0.170059	0.0574186	0.506488	-0.0680349	0.176195	0.312245	0.165876	0.290568	0.0322669	-0.055658	0.057942	-0.0231938	-0.000930167	-0.184348
POC1B	-0.498067	-0.211037	-0.427077	-0.140244	0.0951852	0.194009	0.0235758	-0.144721	-0.127891	-0.0331052	-0.00712415	-0.269177	0.0605724	0.0741794	0.500946	0.634511	0.608368	0.406282	0.318829	0.260429	0.214784	0.621134	0.599859	0.667182	0.53018	-0.285084	0.051653	0.0951992	0.239934	-0.144305	-0.0305264	0.125671	-0.500952	0.0289002	-0.31341	0.129696	0.0187585	0.0337001	0.31825	0.296591	0.243323	0.083154	-0.134198	0.217248	0.138984	-0.138959	-0.380598	0.181943	0.18802
C12orf50	-0.257922	-0.248709	-0.627201	-0.831821	-0.417421	-0.528098	-0.266294	-0.578533	0.565897	0.490372	0.051317	0.276845	-0.0264094	0.342733	0.435903	0.525588	0.79318	0.726024	0.910402	0.640135	0.416899	0.694268	0.461859	0.382304	0.224623	0.0702589	0.45313	0.0994002	0.219007	-0.110527	0.281704	-0.210007	-0.235984	-0.0893738	-0.414913	0.0201872	0.142784	0.380303	0.288573	0.328849	0.288643	0.367167	0.226233	0.309445	-0.203473	0.296952	-0.228171	0.464016	0.417484
C12orf29	-0.182477	-0.590204	-0.295229	-0.46162	0.0418822	-0.420178	-0.0697395	-0.0688852	0.51836	0.610142	0.640128	0.713355	0.20813	0.727579	0.52761	-0.035211	0.134024	0.419729	0.368558	0.583139	0.30923	0.513976	0.396	0.451473	0.456443	0.278097	0.562104	0.113501	0.734776	0.333717	0.489358	0.268691	0.00992335	-0.150859	-0.127383	0.428847	0.251249	0.175155	0.286055	0.213625	-0.121005	-0.176227	-0.187825	-0.0691909	-0.147747	0.251661	0.152098	0.392592	0.394792
CEP290	-0.152229	-0.407342	-0.848248	-0.536627	-0.357476	-0.42025	-0.529186	-0.52011	0.453597	0.307796	-0.12572	-0.311742	-0.0840967	0.052058	0.493757	0.668286	0.593289	0.602604	0.421209	0.303204	0.472361	0.659924	0.690938	0.487122	0.19456	-0.0256555	0.257784	0.131292	0.0515408	0.0562912	0.123373	-0.0820016	-0.377147	0.240001	-0.403626	0.375591	0.380509	0.456947	0.557411	0.522869	0.654807	0.419261	0.180615	0.409463	0.346842	0.0175481	-0.287578	0.240881	0.166258
TMTC3	-0.632082	-0.299741	-0.240002	-0.201726	0.224159	0.350362	0.00656761	0.0543845	0.0916239	-0.0166623	0.0247664	-0.180242	-0.0886266	0.182469	0.319164	0.527496	0.439652	0.425013	0.17196	-0.105237	-0.244921	0.541981	0.390421	0.361837	0.302035	-0.0949998	0.179876	0.378468	0.234932	0.0707002	0.12616	0.298078	-0.429462	0.0337247	-0.241986	0.0959478	0.0957185	-0.209187	0.263302	0.269437	-0.0729856	-0.077181	-0.235194	0.219433	0.249441	0.0514731	-0.108639	0.0448565	0.248542
NTS	-0.0983412	-0.425122	-0.199113	-0.089105	0.000528601	-0.378274	-0.226542	-0.0173235	0.217206	-0.118283	0.277165	0.0652527	-0.31966	0.287307	0.388075	-0.279132	-0.0917145	0.466075	0.167563	0.308336	0.306053	0.00989566	0.433762	-0.0531125	-0.159613	0.362533	0.72324	0.727728	0.738252	0.747057	0.98666	0.418754	0.227433	0.479427	0.580065	0.226612	0.508016	-0.1052	0.391887	-0.0367544	-0.351842	-0.604854	-0.453565	-0.113778	-0.0811634	-0.197758	-0.270634	-0.326919	-0.234868
LRRIQ1	-0.366019	-0.471064	-0.411076	-0.658237	0.0744474	-0.262016	-0.216043	-0.171075	0.548892	0.40232	0.323831	0.260938	-0.084789	0.560395	0.540108	0.448691	0.455674	0.728246	0.606337	0.325698	0.0133569	0.612327	0.448692	0.317205	0.125232	0.307219	0.599181	0.455577	0.407626	0.211724	0.53277	0.292556	-0.10077	0.0873044	-0.220196	0.156879	0.240058	0.0448835	0.472874	0.45566	-0.132006	-0.0511988	-0.129331	0.288631	0.0303057	0.385829	-0.0355362	0.274515	0.510314
SLC6A15	-0.237487	-0.255819	-0.197575	-0.0771581	0.243281	-0.386211	-0.0291639	-0.160342	-0.0573439	0.0921673	0.395862	0.0967467	0.132948	0.427463	0.793223	0.392448	0.378391	0.512893	0.40474	0.702064	0.435336	0.352092	0.490518	0.563961	0.182224	0.243279	0.560073	0.140011	0.502802	0.279405	0.448291	0.386778	0.179502	0.247968	0.0771456	0.160778	0.106593	0.0875136	0.430843	0.456898	-0.113783	-0.185045	-0.297292	0.0585036	-0.0183238	0.0730287	-0.188503	0.346417	0.29324
MYF5	-0.294531	-0.223172	-0.438134	-0.164247	-0.236776	0.0127249	-0.328624	-0.0182643	0.386976	-0.0750844	-0.226865	-0.412151	-0.50978	-0.231602	-0.0504595	0.0819313	0.108544	0.293172	-0.160107	-0.328572	-0.137772	0.310632	0.450739	-0.224364	-0.338981	0.0708946	0.377489	0.534607	0.000947783	0.481721	0.397098	0.208137	-0.10144	0.60933	0.199252	0.33697	0.614773	0.132335	0.331708	0.170556	0.169566	-0.130175	-0.201005	0.28394	0.435771	-0.173664	-0.15348	-0.438765	-0.205062
ACSS3	-0.127987	-0.059049	-0.0545768	0.166682	0.327027	-0.0107718	0.289417	0.381495	-0.098239	0.247477	0.505843	0.196123	-0.0502275	-0.0562145	0.442708	-0.20248	0.018143	-0.104675	0.0380715	0.421475	0.0248537	0.287322	0.600273	0.0673357	0.0252058	0.154012	0.68127	0.376626	0.354913	0.0726136	0.355956	0.375159	0.0252189	0.560508	0.256574	0.752632	0.552034	0.209836	0.42358	0.00195134	0.250648	-0.494056	-0.636301	-0.473576	-0.330957	-0.441509	-0.567253	-0.437293	-0.271116
PPFIA2	-0.0041596	0.208843	-0.346811	-0.270381	-0.691895	-0.466534	-0.487152	-0.823366	0.157523	-0.254556	-0.751735	-0.508781	-0.155429	-0.274552	-0.0201816	0.488827	0.628315	0.476551	0.450144	0.11257	0.383161	-0.0473562	-0.0528671	-0.16506	-0.279257	0.00190023	0.0572185	0.0230494	-0.273282	0.0506315	0.00981578	-0.630938	-0.164646	0.0103142	-0.103937	-0.47795	-0.0968431	0.0543547	-0.176355	-0.0727851	0.296243	0.592742	0.40321	0.216779	0.00485799	-0.11914	-0.28106	0.177112	-0.21962
METTL25	-0.364831	-0.433721	-0.033581	0.309872	0.212827	0.448944	0.105382	0.280523	-0.130617	-0.215986	0.144916	-0.0382905	0.107291	0.193269	0.0735764	-0.199413	-0.224443	-0.0301267	-0.476499	-0.242815	-0.00433904	0.145711	0.236323	0.326551	0.60385	-0.217689	-0.126074	0.134318	0.609765	0.427249	0.112848	0.317598	-0.347359	-0.14954	0.122957	0.256771	0.0656947	-0.350706	-0.0543254	-0.229227	-0.261687	-0.397673	-0.38963	-0.145289	0.26048	-0.348267	0.09236	-0.131949	-0.159713
OTOGL	-0.148605	-0.211654	0.127311	-0.389607	-0.0201886	-0.278303	-0.0947619	-0.044375	0.23003	0.256984	0.184821	0.325741	-0.14765	0.264731	-0.06569	0.193898	0.0602964	0.116415	0.256941	0.140614	-0.0388376	0.0063436	-0.329446	0.275738	-0.140981	-0.105779	-0.145861	-0.171696	-0.183853	-0.207385	-0.0610634	0.25175	0.292372	-0.325413	-0.310852	-0.230869	-0.0321389	0.262038	0.177684	0.614662	-0.109422	0.202225	0.57489	0.383058	0.293083	0.975287	0.741167	0.51323	0.596771
SYT1	0.0960218	-0.50005	-0.00506967	-0.218825	0.46424	-0.00203134	-0.0732871	-0.00375365	0.120609	0.422126	0.456309	0.35668	0.605222	0.706298	0.517338	0.357292	-0.0301083	0.166551	0.201973	0.146418	0.0187486	0.153845	-0.0633309	0.61015	0.705664	0.142758	-0.177035	-0.134642	0.341815	-0.194658	-0.192185	0.0785234	-0.322041	-0.650258	-0.59358	0.115109	-0.367636	-0.263894	0.151168	0.208672	-0.0909259	0.16863	0.0758764	-0.109909	0.0066633	0.335727	0.269634	0.595572	0.506333
E2F7	-0.0602691	0.307624	0.161731	-0.115938	-0.0815714	0.348588	0.361886	0.0656847	0.0673303	0.403296	-0.0639198	0.399618	0.354961	-0.0914944	-0.333016	-0.0112353	0.190534	-0.382962	0.0552141	-0.117871	-0.365049	0.195212	-0.286127	-0.0998812	0.357108	-0.218879	-0.283052	-0.448568	-0.308512	-0.624057	-0.680088	-0.512366	-0.419276	-0.576644	-0.532678	0.00882687	-0.320019	0.0230365	-0.504327	-0.36853	0.285217	0.39774	0.16	-0.283005	-0.39869	-0.0292185	0.041882	0.17104	0.0800182
ENSSSCG00000000951	0.274503	-0.237733	-0.525229	-0.527764	-0.569499	-0.606144	-0.612498	-0.700504	0.620068	0.0710519	-0.26401	-0.00936604	0.00988455	0.341645	0.133781	0.0710195	0.19137	0.672625	0.416201	0.1344	0.451058	0.0669087	0.120408	-0.201367	-0.0479179	0.431875	0.30643	0.208624	0.310101	0.522903	0.516357	-0.437927	-0.036118	-0.0220466	0.0735513	-0.239109	-0.0115574	-0.0725054	-0.0658198	-0.201821	-0.129131	0.235194	0.110378	0.221802	-0.106385	-0.093124	-0.157789	0.185955	-0.0107998
ENSSSCG00000000952	-0.281462	-0.234784	-0.592292	-0.641479	-0.140727	-0.0300541	-0.0466141	-0.398484	0.411809	0.432504	0.116441	0.297809	0.355722	0.545423	0.423094	0.553532	0.661024	0.62684	0.611222	0.363398	0.234911	0.855062	0.476649	0.542306	0.701485	0.0272815	0.12724	-0.174842	0.338256	-0.104035	0.00709024	-0.219682	-0.453196	-0.332261	-0.520208	-0.0386778	-0.255112	0.0663525	0.0308771	0.155604	0.0271903	0.319644	-0.0143638	0.378243	-0.148202	0.104916	-0.172803	0.59262	0.613042
TBC1D22A	9.12011e-05	0.506586	0.515017	0.573353	0.363315	0.724549	0.427216	0.646701	-0.45638	-0.428137	-0.159725	-0.323675	-0.285442	-0.582503	-0.511448	-0.383524	-0.421578	-0.599933	-0.574294	-0.666121	-0.74476	-0.384479	-0.235999	-0.651842	-0.485223	-0.0779704	-0.148145	0.235834	-0.42674	-0.136069	-0.173733	0.1702	0.106379	0.398165	0.402704	-0.0179673	0.0457258	-0.298163	-0.187379	-0.343625	-0.171053	-0.406867	-0.373314	-0.225266	-0.0472916	-0.362942	-0.192111	-0.780538	-0.42502
DYRK2	0.293361	-0.0799517	0.151655	-0.334197	0.111656	-0.621256	-0.296577	-0.273589	0.305647	0.373864	0.174559	0.2478	0.151507	0.346368	0.355639	0.293865	0.11387	0.261583	0.494085	0.305886	-0.0247713	-0.231344	-0.321487	-0.110266	-0.345881	0.54724	0.389417	0.159047	-0.104258	-0.0640989	0.153109	-0.0916482	0.252828	-0.125504	-0.230178	-0.0798743	-0.0578011	-0.0284136	0.177452	0.266868	-0.00234372	0.265296	0.22311	-0.174114	-0.198649	0.472405	0.148852	0.35666	0.233748
LMF2	-0.222891	0.723465	0.255032	0.336048	-0.29505	0.401752	0.315341	0.0173637	-0.492866	-0.466253	-0.646895	-0.461951	-0.310919	-0.852177	-0.606856	0.0316709	0.267056	-0.425804	-0.147537	-0.273069	-0.235346	-0.191961	-0.267585	-0.342987	-0.35415	-0.542666	-0.393691	-0.24416	-0.706979	-0.498258	-0.544871	-0.344132	-0.0868089	0.0900365	0.0488793	-0.379491	-0.1212	0.106847	-0.40759	-0.234596	0.301703	0.234622	0.23085	0.01809	-0.0504654	-0.223741	-0.197465	-0.312502	-0.380444
NCAPH2	0.160907	0.791579	0.579345	0.543837	0.32159	0.606163	0.810549	0.613063	-0.613768	-0.186471	0.1188	0.200507	0.0440667	-0.433519	-0.448668	-0.577337	-0.319766	-0.743808	-0.300213	-0.108133	-0.431928	-0.242937	-0.202791	-0.473397	-0.194625	-0.133092	-0.164066	-0.274902	-0.323881	-0.455755	-0.315727	-0.0249533	0.27631	0.190414	0.383827	-0.102745	-0.241401	-0.0539857	-0.412121	-0.484985	-0.187006	-0.381567	-0.378681	-0.329458	-0.580271	-0.382244	-0.315923	-0.485717	-0.216925
SBF1	-0.222244	0.636867	0.543008	0.422616	-0.282306	0.400489	0.216788	0.0224636	-0.434684	-0.613786	-0.738052	-0.418041	-0.314193	-0.728537	-0.799853	-0.12033	0.0453927	-0.451779	-0.32405	-0.541988	-0.421433	-0.546006	-0.692376	-0.560559	-0.468417	-0.429699	-0.472596	-0.153206	-0.644273	-0.254814	-0.482842	-0.349708	-0.00384302	-0.159186	0.133294	-0.616322	-0.247733	-0.2257	-0.652428	-0.408996	-0.0443979	0.191754	0.30646	-0.099523	0.0349572	-0.0802415	0.167014	-0.278154	-0.44849
PPP6R2	-0.105516	0.497293	0.54695	0.554934	0.0969819	0.589964	0.290194	0.263374	-0.5924	-0.498999	-0.502385	-0.472102	-0.134092	-0.707814	-0.526132	-0.054935	-0.0855736	-0.605783	-0.387313	-0.550948	-0.502875	-0.520454	-0.516448	-0.374013	-0.222995	-0.426901	-0.503089	-0.0222229	-0.566135	-0.467327	-0.597543	-0.226128	-0.251971	-0.139609	-0.0211745	-0.256783	-0.193356	-0.309467	-0.397436	-0.400995	0.168107	0.0928653	0.113318	-0.366263	-0.0250158	-0.282117	-0.0873439	-0.428971	-0.536987
HDAC10	0.180142	0.321505	-0.351238	-0.177315	-0.417143	-0.134186	-0.332017	-0.531249	-0.0027765	-0.202861	-0.660283	-0.62991	-0.120368	-0.451308	-0.030111	0.48188	0.467632	0.225063	0.346882	-0.0683233	0.158424	-0.0113113	0.0757705	-0.201503	-0.242526	-0.0619117	-0.109573	0.0594947	-0.484158	-0.299862	-0.203559	-0.587276	-0.31345	0.155581	-0.193681	-0.273304	-0.0906633	0.0695822	-0.00989225	-0.0810849	0.49616	0.529892	0.280112	0.17406	-0.0586561	-0.287258	-0.558715	-0.0976005	-0.25797
TUBGCP6	-0.1969	0.723661	0.574484	0.518667	0.0395694	0.590351	0.407615	0.211894	-0.588625	-0.519464	-0.552292	-0.412976	-0.154399	-0.712838	-0.575325	-0.00770046	0.0791312	-0.524724	-0.29332	-0.481937	-0.561101	-0.413184	-0.517459	-0.487181	-0.361392	-0.347107	-0.374049	-0.112163	-0.648552	-0.43621	-0.562991	-0.266054	-0.0909244	-0.0374052	0.0702921	-0.426914	-0.283964	-0.278453	-0.528967	-0.385571	0.0271651	0.101271	0.0433018	-0.234709	-0.119942	-0.24828	-0.109988	-0.360198	-0.408387
SELENOO	-0.243505	0.702324	0.65306	0.658341	0.122173	0.607268	0.513284	0.444409	-0.725375	-0.656334	-0.393906	-0.405687	-0.39706	-0.788767	-0.63924	-0.24396	-0.132426	-0.626381	-0.449322	-0.437242	-0.513801	-0.481564	-0.430209	-0.462435	-0.535531	-0.435709	-0.346682	-0.0505748	-0.592317	-0.318139	-0.368086	0.0884771	0.208705	0.227261	0.369688	-0.367296	-0.0859512	-0.136205	-0.353526	-0.221362	-0.108077	-0.212502	-0.0269026	-0.120067	0.0131904	-0.152348	-0.0124528	-0.531357	-0.411134
TRABD	-0.0391389	0.615487	0.47174	0.412044	0.184634	0.838047	0.550212	0.40482	-0.342006	-0.184664	-0.252696	-0.0119086	0.204011	-0.33624	-0.640777	-0.216415	-0.192428	-0.609021	-0.511084	-0.652349	-0.712943	-0.125542	-0.444483	-0.446153	0.0350381	-0.19911	-0.505151	-0.405233	-0.48001	-0.358333	-0.672938	-0.272885	-0.140904	-0.237813	-0.0417716	-0.270015	-0.48583	-0.33112	-0.696542	-0.501771	-0.192625	0.0408615	-0.150046	-0.118873	-0.155219	-0.255972	0.0789406	-0.199838	-0.0633425
PANX2	-0.147585	0.678792	0.594659	0.665805	-0.0322622	0.462531	0.472045	0.136158	-0.800332	-0.655772	-0.451445	-0.299313	-0.0208017	-0.563781	-0.570395	-0.129784	-0.0393375	-0.560469	-0.403572	-0.230172	-0.127669	-0.469355	-0.552951	-0.12394	-0.126005	-0.542631	-0.659745	-0.557825	-0.478402	-0.340315	-0.610541	-0.167616	0.160768	-0.208442	0.184712	-0.618224	-0.492466	-0.141595	-0.625537	-0.261338	-0.157093	0.0693263	0.200922	-0.0277335	0.020011	-0.0973875	0.187159	-0.0194201	-0.219176
MOV10L1	-0.129323	-0.343069	-0.34266	-0.322675	0.00706205	-0.303296	-0.195512	-0.00612308	0.125159	0.23313	0.264702	-0.0455647	-0.280157	0.0667087	0.23902	0.364889	0.115288	0.190538	0.164065	0.302922	0.303694	0.353086	0.33488	0.629133	-0.0693171	-0.247044	-0.0859604	-0.139928	-0.167361	-0.167543	0.018747	0.51164	0.253719	0.225265	-0.232298	0.214874	0.330313	0.660208	0.702741	0.994214	0.311116	0.112043	0.418879	0.653542	0.600506	0.723797	0.377074	0.335142	0.555215
MLC1	-0.0712975	-0.295582	0.0368433	-0.0887135	-0.212914	-0.115646	-0.343055	-0.342805	0.149099	0.15462	-0.322826	-0.10557	0.266357	-0.00320841	-0.0471758	0.35274	0.171504	-0.0655956	-0.0177842	-0.191862	0.00965999	-0.17428	-0.434936	0.225947	0.353356	-0.238539	-0.39597	-0.172243	-0.143799	-0.236405	-0.544203	-0.431724	-0.577871	-0.754773	-0.678781	0.00368674	-0.154209	-0.135407	-0.21181	-0.0772342	0.450184	0.637049	0.553269	-0.297092	0.222758	0.158643	0.373093	0.386331	-0.139343
ALG12	0.017651	0.344616	0.436988	0.698204	0.382317	0.454474	0.458944	0.551929	-0.760638	-0.360541	0.0368679	-0.294439	-0.136661	-0.618163	-0.124621	-0.293915	-0.284723	-0.681704	-0.392403	-0.0875335	-0.181485	-0.372444	-0.0127624	-0.0815297	-0.12229	-0.367059	-0.198407	0.0687595	-0.21899	-0.395331	-0.277992	0.211891	-0.0115909	0.286992	0.258421	0.244983	0.145616	-0.0125159	0.0720757	-0.197866	0.260175	-0.350418	-0.241213	-0.489216	-0.141162	-0.449142	-0.376823	-0.610515	-0.558975
CRELD2	0.0420757	0.158521	0.46949	0.337593	0.25713	-0.15005	0.235811	0.250847	-0.351741	-0.237421	0.228568	0.122421	-0.1965	-0.103935	0.141968	-0.407635	-0.176915	-0.147126	0.110361	0.314926	-0.00818106	-0.47859	-0.101596	-0.303206	-0.377783	0.20056	0.475783	0.473511	0.264489	0.114823	0.46885	0.238813	0.341541	0.29204	0.539206	0.0222124	0.208788	-0.19486	0.0736314	-0.278921	-0.249523	-0.53919	-0.355264	-0.599425	-0.490959	-0.22992	-0.332098	-0.442847	-0.45854
ENSSSCG00000000983	-0.146722	-0.0975761	-0.347019	-0.247626	-0.2071	-0.0998444	-0.0996333	-0.109462	0.208543	-0.240816	-0.00362985	-0.0399706	-0.393896	0.138567	0.0805092	-0.177993	0.104955	0.522835	0.265989	0.13518	0.208514	0.225392	0.45544	-0.163118	-0.167516	0.18084	0.446525	0.497902	0.45213	0.520803	0.792554	0.190171	0.168587	0.469515	0.530258	-0.151819	0.240233	-0.0561643	0.167323	-0.0938736	-0.430479	-0.442596	-0.341711	0.324329	-0.115177	-0.182381	-0.364825	-0.297456	-0.0251933
EXOC2	0.0801699	0.620599	0.659622	0.42093	-0.235551	0.108921	0.357031	0.137888	-0.378754	-0.26379	-0.313717	0.106826	-0.115857	-0.526903	-0.749921	-0.492452	-0.226737	-0.679332	-0.321172	-0.17645	-0.211305	-0.613432	-0.747063	-0.502835	-0.411765	-0.302462	-0.382047	-0.442433	-0.519085	-0.301389	-0.454978	-0.29592	0.326959	-0.234602	0.197515	-0.402998	-0.215335	0.0508125	-0.644451	-0.392801	-0.037524	0.0964389	0.324575	-0.286517	-0.208245	0.0598195	0.336044	-0.122636	-0.331662
FOXQ1	-0.0547927	0.394757	0.355825	0.489148	0.0311323	-0.0306887	0.133388	-0.19356	-0.711826	-0.614999	-0.336132	-0.418233	0.0305003	-0.303254	0.0762289	0.200186	0.213002	-0.0694836	0.0643966	0.223448	0.263732	-0.453064	-0.261709	0.0950869	-0.118584	-0.212851	-0.196074	-0.150789	-0.124561	-0.141694	-0.16398	-0.121575	0.122093	-0.0407862	0.194994	-0.512408	-0.350075	-0.209661	-0.220916	-0.102482	-0.0787517	0.0579239	0.0889902	-0.164943	-0.106152	-0.185718	-0.191702	0.0743844	-0.282006
GMDS	0.186234	0.364575	0.595556	0.416602	0.519691	0.396061	0.460705	0.450481	-0.213024	0.203539	0.26861	0.353981	0.527196	0.137569	-0.198314	-0.160131	-0.393188	-0.565608	-0.523477	-0.3073	-0.582514	-0.167261	-0.496103	-0.195678	0.025253	0.229002	-0.221116	-0.56441	-0.311107	-0.152024	-0.557826	0.0293497	0.269968	-0.242146	-0.0941546	0.00663339	-0.464112	-0.212961	-0.451145	-0.0804733	-0.290057	0.00796569	-0.201878	-0.216642	-0.0594564	0.106958	0.454022	0.218604	0.288213
PPP1R3G	-0.14379	0.406059	0.25322	0.315289	-0.0185606	0.454353	0.0420825	0.100216	-0.275029	-0.517261	-0.546806	-0.577041	-0.253114	-0.463235	-0.541999	0.163055	-0.0677606	-0.213243	-0.467605	-0.691536	-0.464748	-0.247569	-0.385532	-0.325266	-0.443624	-0.215797	-0.474554	-0.167818	-0.650843	-0.037789	-0.393354	-0.00443378	0.12372	0.123295	0.0883663	-0.463546	-0.227988	-0.166885	-0.28471	0.0959127	-0.158356	0.147701	0.177321	0.406717	0.495534	0.114095	0.305875	-0.127268	-0.00270503
RPP40	-0.200194	-0.269214	0.102758	-0.116972	-0.204538	-0.611156	-0.244785	-0.233435	0.253093	-0.00578557	0.117624	0.249108	-0.185455	0.325019	0.0980621	-0.0716835	0.0235899	0.328231	0.0873525	0.314824	0.275641	-0.140312	-0.181147	0.0619325	-0.296243	0.221089	0.379485	0.0609309	0.293512	0.594415	0.486428	0.28142	0.529959	0.0070238	0.261335	-0.156337	0.184088	0.0984213	0.0370755	0.312507	-0.369734	-0.0989492	0.156441	0.122498	0.235794	0.499701	0.580101	0.352496	0.172923
CDYL	-0.00443463	0.549402	0.678229	0.518999	0.204746	0.688843	0.416084	0.40247	-0.481345	-0.35894	-0.321415	-0.165829	0.0398555	-0.431306	-0.724525	-0.179714	-0.336689	-0.697924	-0.600296	-0.703091	-0.67161	-0.474866	-0.73801	-0.383602	-0.203431	-0.318132	-0.710794	-0.421748	-0.658276	-0.395702	-0.732099	-0.116468	0.064882	-0.299956	-0.0313892	-0.428957	-0.468296	-0.293655	-0.59263	-0.248187	-0.202717	0.0931692	0.173867	-0.0488911	0.128048	0.0884982	0.424554	-0.120777	-0.0652163
ECI2	0.23516	-0.0255847	0.248083	0.0144333	0.615377	-0.170654	0.399091	0.455168	-0.0903293	0.500749	0.905218	0.697219	0.277229	0.45841	0.430036	-0.198928	-0.2855	-0.173251	0.12691	0.565121	0.00912053	0.122866	0.137086	0.27982	0.0361213	0.327963	0.327465	-0.191017	0.191578	-0.159674	0.152149	0.532108	0.569135	0.155548	0.079987	0.352523	0.0204068	0.271789	0.362065	0.422788	-0.205382	-0.37949	-0.277754	-0.10581	-0.281481	0.375495	0.131657	0.223574	0.519923
ENSSSCG00000001001	0.0873246	-0.473723	-0.497548	-0.486962	-0.33326	-0.546707	-0.800741	-0.675076	0.682365	0.23111	-0.288877	-0.238908	0.145531	0.371361	0.310023	0.581273	0.282768	0.655657	0.205164	-0.113803	0.191378	0.153048	0.0179706	0.0729651	0.00878715	0.418177	0.191388	0.147214	0.0566904	0.458219	0.146449	-0.289861	-0.233357	-0.151668	-0.380503	-0.00241551	0.0261687	-0.0882383	0.120353	0.251298	0.150739	0.549706	0.274403	0.262251	0.4222	0.192955	0.218812	0.455146	0.175716
PRPF4B	-0.121317	-0.00071577	-0.424563	-0.616812	-0.741253	-0.58853	-0.46317	-0.775586	0.540612	0.0408516	-0.467124	-0.0422508	-0.223843	0.0625118	0.00331125	0.293718	0.631384	0.675314	0.664968	0.256138	0.332701	0.175694	0.0374836	-0.208793	-0.231338	0.173343	0.373708	0.200456	0.0380208	0.226474	0.363892	-0.505097	-0.0828156	-0.0429816	-0.0638845	-0.394729	0.0527229	0.0959739	-0.129534	-0.0823305	0.0587402	0.408925	0.309649	0.245707	-0.164717	0.0936321	-0.157931	0.226176	-0.00653054
SLC22A23	0.000193802	0.615548	0.568033	0.637297	-0.175957	0.292976	0.128733	0.020389	-0.551578	-0.77486	-0.695681	-0.550285	-0.247267	-0.685823	-0.651155	-0.23163	-0.161027	-0.436918	-0.463008	-0.51695	-0.275143	-0.749074	-0.64457	-0.626787	-0.544144	-0.225929	-0.377992	-0.0674441	-0.495552	0.0109859	-0.294507	-0.284379	0.151283	0.0321339	0.395605	-0.579441	-0.244203	-0.352772	-0.603331	-0.491039	-0.169314	0.0247902	0.109932	-0.201756	0.0341915	-0.308956	0.037471	-0.386997	-0.614224
BPHL	0.157739	0.359307	0.538757	0.347387	0.691979	0.121691	0.445492	0.186242	-0.417177	0.0876683	0.380765	0.30756	0.647021	0.366706	0.440565	0.170036	0.0182862	-0.114245	0.105283	0.277646	-0.246109	-0.142627	-0.242322	0.0268683	0.128704	0.460578	0.212087	-0.221023	0.0750364	-0.161348	-0.168268	0.0178614	0.215219	-0.154481	-0.0162719	-0.144806	-0.57518	-0.431121	-0.240394	-0.108929	-0.400257	-0.103681	-0.444834	-0.434573	-0.507113	-0.094903	-0.13718	0.304847	0.244231
RIPK1	-0.120948	-0.106014	-0.155554	-0.115543	-0.599946	-0.373906	-0.475214	-0.370473	0.18237	-0.517816	-0.530423	-0.438931	-0.693552	-0.305564	-0.276971	-0.170448	0.0599703	0.351622	0.0992464	-0.122632	0.252336	-0.349659	-0.0535814	-0.402556	-0.574915	-0.0438904	0.194907	0.566722	0.0800749	0.516504	0.598726	-0.0524208	0.133635	0.306202	0.474971	-0.329326	0.390243	-0.0372764	0.0420483	-0.144899	-0.11355	-0.104768	0.209229	0.15744	0.190043	-0.0511402	-0.0582351	-0.382197	-0.494637
ENSSSCG00000001010	0.108375	0.677711	0.530052	0.269933	0.190169	0.174332	0.268589	-0.136134	-0.397164	-0.267029	-0.322902	-0.106104	0.322561	-0.11366	-0.0406648	0.233799	0.255464	-0.0862591	0.206233	-0.05992	-0.356802	-0.388459	-0.535962	-0.43674	-0.218135	0.257644	0.00543261	-0.0996116	-0.328969	-0.293956	-0.303747	-0.476568	0.00741674	-0.214963	-0.0147997	-0.605706	-0.646498	-0.540305	-0.573111	-0.448598	-0.265989	0.209065	-0.119533	-0.366885	-0.549501	-0.230272	-0.290945	0.0732261	-0.12332
SERPINB1	-0.0318291	0.0565785	-0.213561	0.196025	0.00321745	0.524113	0.177965	0.336262	-0.348507	-0.216221	-0.109416	-0.399091	-0.266557	-0.523171	-0.295875	-0.0882675	-0.176175	-0.393319	-0.352135	-0.278075	0.0250868	0.155681	0.321702	0.247238	0.171747	-0.666417	-0.606124	-0.167923	-0.301654	-0.430547	-0.377311	0.16652	-0.238731	0.208478	-0.0430677	0.207062	0.166388	0.333071	0.243973	0.143703	0.419201	-0.0691432	0.123718	0.314822	0.336924	-0.162043	-0.165023	-0.373596	-0.113332
RREB1	0.11563	0.394254	0.538322	0.434917	0.209494	0.632772	0.164003	0.28936	-0.424084	-0.433145	-0.433332	-0.417361	-0.0174623	-0.44229	-0.608137	-0.0285499	-0.342915	-0.55032	-0.514051	-0.80622	-0.630134	-0.562404	-0.686674	-0.384454	-0.228252	-0.264518	-0.739864	-0.171832	-0.653735	-0.38874	-0.649955	-0.161383	-0.105595	-0.266195	-0.0995028	-0.423395	-0.419158	-0.406156	-0.410796	-0.233526	-0.103887	0.155097	0.232713	-0.0368707	0.208566	0.0276876	0.267829	-0.219217	-0.174221
SSR1	0.147113	0.383877	0.445003	0.481522	-0.0465802	-0.00453747	0.40142	0.490012	-0.287908	-0.106247	0.182396	0.242233	-0.315044	-0.441775	-0.535922	-0.823201	-0.560098	-0.700935	-0.546406	0.0159092	-0.050938	-0.378592	-0.207177	-0.3918	-0.52812	-0.150257	-0.0110761	-0.275115	-0.238856	0.0612785	-9.72087e-05	0.283085	0.709012	0.395602	0.599338	0.166249	0.310408	0.417588	-0.135922	-0.0659094	-0.051263	-0.413004	-0.0565988	-0.149565	-0.0312518	0.00953084	0.27545	-0.398242	-0.27345
RIOK1	-0.208925	0.149228	0.0207648	-0.248351	-0.538053	-0.45515	0.0646283	-0.131275	0.30129	0.197258	-0.00378801	0.426536	-0.393721	-0.160606	-0.29451	-0.374184	0.193955	0.00383213	0.241043	0.379655	0.157543	0.057702	-0.045448	-0.289244	-0.411117	-0.0379158	0.437133	0.00103554	-0.0077099	0.120794	0.299877	-0.062505	0.368739	0.146822	0.244347	0.0153939	0.400839	0.475706	-0.116156	-0.0339763	0.0776087	-0.0378094	0.169083	-0.0486055	-0.241829	0.215251	0.146255	-0.0469807	-0.10415
DSP	-0.25214	0.24639	0.205698	-0.004828	-0.482776	0.242458	0.10084	-0.0965859	-0.0751707	-0.138205	-0.526474	-0.0542725	-0.184632	-0.471776	-0.737246	-0.0715695	0.134713	-0.378506	-0.130547	-0.334215	-0.167471	-0.174917	-0.531652	-0.119947	0.0122871	-0.652189	-0.639514	-0.386169	-0.493645	-0.465347	-0.624606	-0.415834	-0.272275	-0.548424	-0.318484	-0.366112	-0.164216	0.116287	-0.506092	-0.21952	0.26485	0.437646	0.637946	0.0348798	0.108478	0.22215	0.403764	0.0707006	-0.149924
BMP6	-0.214593	0.443973	0.0165094	0.113863	-0.147518	0.420152	0.112593	-0.106583	-0.30876	-0.224633	-0.592325	-0.531901	-0.0608502	-0.611821	-0.286391	0.460347	0.43075	-0.210811	-0.00131463	-0.316098	-0.266186	0.0534084	-0.128314	-0.0494611	-0.0286891	-0.460257	-0.438519	-0.200166	-0.664686	-0.614773	-0.689468	-0.403881	-0.457428	-0.105138	-0.388291	-0.217621	-0.203628	0.0168464	-0.215227	-0.0547896	0.496733	0.48602	0.276061	0.0656453	0.078383	-0.162745	-0.236353	-0.0774101	-0.170192
SLC35B3	-0.185794	-0.262345	-0.617383	-0.505164	-0.590949	-0.654044	-0.419371	-0.528154	0.403458	-0.0280509	-0.109587	-0.0740803	-0.4599	0.0793712	0.246624	0.113842	0.441954	0.703391	0.549355	0.523105	0.656061	0.336271	0.53334	0.136767	-0.196089	0.053457	0.517615	0.342413	0.34774	0.437802	0.72934	0.0503917	0.155841	0.40778	0.259878	-0.0395619	0.452374	0.397117	0.373515	0.263188	0.0660149	-0.0343881	0.102761	0.419557	0.058317	0.0782112	-0.240917	0.0381468	0.0134362
ENSSSCG00000001038	0.368674	-0.0741927	0.215598	0.0967779	0.679786	0.0149574	0.403352	0.589443	-0.0547417	0.472871	0.934581	0.683336	0.341892	0.500023	0.31649	-0.381899	-0.548873	-0.271089	-0.131428	0.319289	-0.0812735	0.106421	0.158481	0.187604	0.123903	0.371434	0.196899	-0.214917	0.245623	-0.0331006	0.142707	0.551957	0.539235	0.172905	0.162534	0.418939	-0.0171815	0.165903	0.297251	0.284772	-0.320089	-0.488597	-0.40532	-0.0682549	-0.209222	0.23398	0.159504	0.102129	0.495122
C6orf52	-0.198802	-0.62928	-0.403537	-0.147401	-0.200152	-0.444179	-0.519543	-0.142807	0.289812	-0.11204	0.0667954	-0.255294	-0.441578	0.136407	0.201894	0.0714227	-0.0954646	0.411523	-0.142101	0.0741462	0.43061	0.112973	0.353735	0.356647	-0.169735	-0.0290843	0.177854	0.276423	0.297538	0.659386	0.541239	0.553783	0.26574	0.378615	0.22898	0.229019	0.558863	0.309409	0.573224	0.632466	-0.0121065	-0.172546	0.148641	0.491334	0.772085	0.347684	0.394231	0.0627507	0.099243
PAK1IP1	-0.127282	-0.394767	-0.112367	-0.0963747	0.269961	-0.140674	0.00678342	0.0740688	0.280759	0.226639	0.486079	0.398768	0.194812	0.577878	0.56756	-0.170824	0.00824591	0.396543	0.189988	0.310604	0.0488286	0.252939	0.414673	0.0133594	0.281446	0.544118	0.797106	0.556864	0.868799	0.603681	0.722706	0.232962	-0.0735455	0.146325	0.261442	0.392513	0.226601	-0.342325	0.14518	-0.273035	-0.375213	-0.504608	-0.721401	-0.4307	-0.387131	-0.370945	-0.346329	-0.119334	-0.0800779
MAK	-0.297558	0.108325	-0.152875	-0.282114	-0.449716	-0.414942	-0.121259	-0.395061	0.00531925	-0.227076	-0.271198	-0.133929	-0.498331	-0.225203	0.0665073	0.149273	0.555039	0.409688	0.640702	0.473878	0.36107	0.0190775	0.148436	-0.0349887	-0.344134	-0.146023	0.365458	0.359189	0.0540282	-0.0240379	0.428871	-0.0825742	0.0793091	0.216951	0.187797	-0.308859	0.250304	0.205688	0.148132	0.0592482	0.0926893	0.0148663	0.199063	0.0905387	-0.228091	0.0753541	-0.340018	-0.0876674	-0.185716
ELOVL2	-0.303028	-0.470297	-0.403086	-0.0812845	-0.237496	-0.495754	-0.282407	-0.331892	0.268068	0.116554	0.145386	0.0773716	0.0594951	0.320022	0.486534	0.108053	0.269269	0.459927	0.0603049	0.469704	0.575343	0.363224	0.4795	0.416886	0.277107	0.136487	0.518557	0.084629	0.633228	0.682196	0.461782	0.165588	0.000186743	0.144129	0.123158	0.359588	0.353802	0.172247	0.189874	0.172101	0.0575106	-0.0737965	-0.203503	-0.0185718	0.204099	-0.146995	0.0232915	0.264717	-0.0344273
ADTRP	-0.164501	-0.685168	-0.48498	-0.155523	0.197369	-0.115582	-0.329438	-0.165734	0.0848067	0.0795847	0.209528	-0.2109	0.149769	0.343289	0.76959	0.417347	0.237273	0.485545	0.265784	0.276876	0.391228	0.341805	0.617872	0.64429	0.607542	0.0225968	0.240658	0.475872	0.648385	0.189053	0.322399	0.19561	-0.56724	-0.00769355	-0.234845	0.44853	0.240123	-0.153472	0.555154	0.149174	0.241479	-0.0831727	-0.232585	-0.147293	0.11855	-0.279211	-0.418855	0.0438112	-0.0808453
HIVEP1	-0.101009	0.1021	-0.0968449	0.352227	-0.315011	0.316783	-0.238888	-0.147137	-0.352341	-0.81127	-0.74743	-0.903178	-0.398906	-0.602331	-0.397626	0.0422482	-0.0434919	-0.0421001	-0.383858	-0.555738	0.0794356	-0.334611	-0.0527154	-0.155495	-0.161711	-0.451971	-0.51241	0.159759	-0.2253	0.140898	-0.105989	-0.141988	-0.257441	0.156457	0.241143	-0.351547	0.00230642	-0.220579	-0.130629	-0.2263	0.0751377	0.0446034	0.165037	0.224606	0.447539	-0.396151	-0.163372	-0.421418	-0.544306
PHACTR1	-0.167844	-0.212043	-0.0191219	0.124639	0.037401	-0.22018	-0.0589637	0.0885064	0.151241	-0.164231	0.221031	0.0987561	-0.231682	0.215424	0.226088	-0.380248	-0.143983	0.299933	-0.0944457	0.150703	0.0980026	-0.0130153	0.306531	-0.24991	-0.239617	0.431696	0.751892	0.568274	0.6428	0.869088	0.86166	0.382447	0.330658	0.517467	0.689386	0.207544	0.421271	-0.188789	0.117096	-0.17363	-0.47548	-0.634512	-0.618123	-0.189375	-0.0822449	-0.318355	-0.168411	-0.349524	-0.274011
TBC1D7	-0.140403	0.408858	0.423114	0.413518	-0.0274816	0.131852	0.262352	0.237166	-0.296111	-0.132539	-0.213113	-0.136821	-0.232416	-0.646131	-0.28592	-0.246848	0.0192128	-0.510135	-0.204004	-0.103877	-0.330819	-0.335134	-0.221407	-0.480366	-0.421072	-0.136353	0.194974	0.188977	-0.328686	-0.208375	-0.189357	-0.12685	-0.0365703	0.21182	0.165018	0.214852	0.300688	0.0233972	-0.184078	-0.354944	0.363576	-0.0681499	-0.12086	-0.642951	-0.266992	-0.37347	-0.259039	-0.537741	-0.67427
RANBP9	-0.0526695	0.0819199	0.460472	0.169961	0.57881	0.569276	0.444467	0.408419	-0.104306	0.207204	0.331558	0.44885	0.570311	0.441168	-0.068817	-0.0117836	-0.238398	-0.275719	-0.291756	-0.317831	-0.59447	0.0535831	-0.389465	0.0610096	0.420246	0.134654	-0.283555	-0.382067	0.0211487	-0.157473	-0.433141	0.0785634	-0.053623	-0.538157	-0.273476	-0.119856	-0.589333	-0.453953	-0.419324	-0.124095	-0.502545	-0.0463246	-0.219326	-0.116583	-0.0880813	0.194589	0.443583	0.343681	0.479163
MCUR1	-0.0899331	0.00772272	0.159612	-0.199398	-0.0273192	-0.0347532	0.126318	0.0377159	0.24713	0.0945299	0.129735	0.432025	-0.0651595	0.22439	-0.018852	-0.352354	0.0419226	0.166416	0.32802	0.0992645	-0.208887	-0.054364	-0.0722644	-0.438993	-0.0661582	0.32083	0.519435	0.49621	0.415505	0.196552	0.495747	-0.111897	-0.0436562	-0.072334	0.232552	-0.0723482	0.066987	-0.34268	-0.210898	-0.547272	-0.383602	-0.319539	-0.335251	-0.429121	-0.63053	-0.186675	-0.267094	-0.264473	-0.203504
JARID2	-0.0219615	0.0367622	0.172105	-0.0651228	-0.0734967	-0.284541	-0.0259011	-0.281124	0.0291022	-0.168447	-0.0262123	0.208192	0.0682057	0.289226	0.217981	-0.121088	0.1919	0.368522	0.451708	0.32324	0.144285	-0.242336	-0.138407	-0.261609	-0.0392748	0.369853	0.485738	0.401545	0.503842	0.320544	0.536268	-0.211964	0.0356941	-0.133535	0.29518	-0.355041	-0.15864	-0.467748	-0.261504	-0.510579	-0.467157	-0.198983	-0.255174	-0.415514	-0.602407	-0.241711	-0.322194	-0.0182904	-0.243047
DTNBP1	0.359456	0.438307	0.763272	0.412352	0.731433	0.363928	0.558241	0.544153	-0.455465	-0.0572826	0.420245	0.377463	0.362246	0.229641	-0.0750937	-0.311152	-0.515452	-0.445278	-0.199818	-0.106434	-0.502811	-0.448644	-0.517956	-0.276288	-0.149613	0.327768	-0.141817	-0.230373	-0.131046	-0.232	-0.167055	0.204792	0.499861	-0.116847	0.222431	-0.309428	-0.563669	-0.414958	-0.284633	-0.154465	-0.670973	-0.351765	-0.302487	-0.234462	-0.392438	0.146711	0.169529	0.0173829	0.272585
ENSSSCG00000001063	0.533789	-0.233013	-0.386265	-0.481726	0.0382684	-0.636727	-0.46906	-0.512088	0.47594	0.561786	0.215158	0.184776	0.54941	0.614453	0.610257	0.519975	0.165319	0.483456	0.453397	0.362676	0.329496	0.20743	0.0950887	0.248764	0.14893	0.623582	0.21346	-0.21896	0.0308283	0.0399991	0.0219142	-0.264128	0.0592014	-0.14556	-0.431549	0.0627631	-0.260337	0.0965584	0.227869	0.366181	0.129823	0.49011	0.152665	0.187479	-0.0387047	0.264961	0.016671	0.674477	0.528425
GMPR	0.220006	0.453597	0.456651	0.369916	0.643322	0.666378	0.727601	0.537889	-0.470038	0.191689	0.376092	0.385103	0.615153	0.0736474	-0.0125464	-0.169154	-0.226513	-0.584654	-0.176636	-0.0606297	-0.453161	0.0191549	-0.156983	-0.0139757	0.427499	0.0126759	-0.280303	-0.435476	-0.118591	-0.603489	-0.576156	-0.0981365	-0.120766	-0.285439	-0.17288	0.0627827	-0.553938	-0.26535	-0.35134	-0.369022	-0.129614	-0.124951	-0.3913	-0.411095	-0.560988	-0.284237	-0.223038	-0.00879757	0.154955
ATXN1	-0.0232803	0.307228	0.449606	0.550282	-0.16606	0.27019	-0.0832086	-0.0114686	-0.496437	-0.764059	-0.71946	-0.704459	-0.318634	-0.69116	-0.552589	-0.107368	-0.177755	-0.383171	-0.430678	-0.588069	-0.214104	-0.783201	-0.596678	-0.436441	-0.407854	-0.364515	-0.49751	0.132561	-0.432891	-0.0622665	-0.305629	-0.234558	-0.11709	-0.0844098	0.200069	-0.439413	-0.103237	-0.373787	-0.370764	-0.399245	0.0412092	0.0919296	0.271326	-0.246769	0.210481	-0.254128	0.0465272	-0.42719	-0.707187
CAP2	0.329349	0.0431698	0.281506	-0.233856	0.484096	-0.0666664	0.23944	0.139887	0.281346	0.559965	0.593027	0.801168	0.599149	0.747884	0.319517	-0.109841	-0.138276	0.0961611	0.318958	0.210694	-0.334805	0.0539232	-0.208037	-0.198108	0.166276	0.7365	0.413876	-0.0179374	0.294136	-0.00744046	0.156544	-0.072399	0.177961	-0.300483	-0.10913	-0.0147903	-0.412294	-0.369097	-0.198708	-0.225092	-0.529592	-0.126507	-0.386127	-0.338257	-0.667515	0.135151	0.0105312	0.308386	0.453983
FAM8A1	0.568089	0.0830611	0.155354	-0.150755	0.276848	-0.2467	-0.187538	-0.369563	0.00937293	0.201898	0.0230734	0.102566	0.680763	0.461801	0.410765	0.431671	0.0818848	0.195671	0.441347	0.139636	0.0112422	-0.289615	-0.41064	0.00774894	0.187611	0.505283	-0.0923542	-0.15407	-0.066696	-0.299142	-0.240622	-0.490173	-0.130069	-0.526993	-0.430093	-0.366322	-0.70132	-0.454241	-0.181311	-0.146603	-0.115267	0.443631	0.133239	-0.249625	-0.417598	0.0723666	-0.125704	0.509569	0.242361
NHLRC1	-0.00769752	0.358105	0.380699	0.599272	0.227102	0.452766	0.437203	0.265647	-0.857354	-0.572515	-0.119387	-0.28966	0.00510776	-0.4124	-0.141413	-0.165994	-0.128756	-0.450024	-0.189723	0.016355	0.0904765	-0.374712	-0.12688	0.146373	0.16588	-0.513509	-0.508844	-0.176135	-0.0774016	-0.417545	-0.31926	0.0291989	-0.0661241	-0.0788845	0.198282	-0.26937	-0.289249	-0.174614	-0.169771	-0.27681	-0.0304947	-0.214297	-0.0378265	-0.227253	-0.177599	-0.338996	-0.284559	-0.254306	-0.340515
TPMT	0.100834	-0.403478	-0.182837	-0.286226	0.226963	-0.502391	-0.106633	0.087456	0.411571	0.432949	0.674464	0.498339	-0.00665425	0.557206	0.578932	-0.19059	-0.106539	0.38121	0.304177	0.519765	0.190016	0.232201	0.442286	0.0498281	-0.0868007	0.610016	0.852742	0.459182	0.6156	0.493575	0.805683	0.439542	0.361923	0.403389	0.290847	0.476284	0.437576	0.12102	0.498397	0.216729	-0.230136	-0.464209	-0.454098	-0.134874	-0.231314	0.0787849	-0.141012	-0.0291019	0.176678
KDM1B	-0.0535148	0.273882	-0.0836757	0.00206493	0.0734556	-0.165443	0.297859	-0.134499	-0.320284	-0.147623	0.221786	0.154307	0.0894957	0.200917	0.392773	0.0978562	0.33426	0.315473	0.461376	0.700883	0.460695	0.245236	0.364073	0.292349	0.0887505	0.0733213	0.274957	-0.161883	0.29059	0.00736407	0.320322	0.124397	0.357112	0.252094	0.316379	-0.296145	-0.229065	0.115569	0.0610844	0.12342	-0.320651	-0.23493	-0.264595	0.220988	-0.383174	-0.0713886	-0.394629	0.222031	0.285276
ENSSSCG00000001075	0.271348	0.0172264	0.042295	-0.0785007	-0.0166907	-0.192202	-0.188151	-0.480937	-0.0160174	-0.184548	-0.146339	0.0391827	0.483824	0.516355	0.21231	0.230111	0.0932663	0.404427	0.275993	0.104462	0.261947	-0.212484	-0.313269	0.070883	0.274729	0.322767	-0.159451	-0.211649	0.257597	0.194395	0.0507103	-0.375434	0.00662626	-0.490456	-0.0538925	-0.668291	-0.725862	-0.518901	-0.399102	-0.25081	-0.53971	0.221008	0.0704867	0.0824449	-0.205906	0.0134061	0.0544731	0.540182	0.243964
RNF144B	0.124926	0.261761	0.273188	0.167154	0.0140394	0.051686	-0.0870829	-0.351202	-0.223963	-0.514702	-0.407447	-0.24503	0.250679	0.178197	-0.00996133	0.171136	0.0899737	0.270474	0.118541	-0.176665	-0.0364537	-0.434462	-0.458824	-0.272308	-0.0363782	0.269797	-0.133228	0.0250256	0.0764455	0.216482	0.050654	-0.374955	-0.00145032	-0.308042	0.154879	-0.800846	-0.675324	-0.726779	-0.532924	-0.450398	-0.612602	0.0976658	-0.0550909	-0.0518117	-0.220281	-0.186288	-0.0841765	0.179522	-0.0723536
MBOAT1	0.02176	-0.387804	0.0842326	-0.156534	0.0630316	-0.0198437	-0.219215	0.0162419	0.454757	0.426069	0.0708888	0.25561	0.250478	0.226759	0.0440078	-0.0557624	-0.111087	-0.0610161	-0.0645608	-0.284601	-0.363652	-0.0836193	-0.241724	-0.2075	0.223497	0.262479	0.190235	0.325867	0.191137	0.0839674	-0.0629146	-0.237816	-0.498749	-0.439525	-0.384465	0.402614	0.136253	-0.334159	-0.119226	-0.371382	0.18037	0.15268	-0.0494423	-0.630524	-0.135238	-0.108246	0.113194	-0.0532086	-0.25463
CDKAL1	-0.247639	-0.225726	-0.212685	-0.45655	-0.236865	-0.337192	-0.225579	-0.654079	0.397097	0.313426	-0.0966126	0.308535	0.508517	0.590702	0.416052	0.535025	0.668534	0.611618	0.593683	0.359274	0.2255	0.341985	-0.0597113	0.296949	0.550819	0.241315	0.253879	-0.100922	0.400589	0.119794	0.00509742	-0.494292	-0.435589	-0.667818	-0.507137	-0.245236	-0.393674	-0.287269	-0.32838	-0.162519	-0.0808722	0.485999	0.0969628	-0.131339	-0.278507	0.0653039	0.0279107	0.730047	0.277423
SOX4	-0.0962108	-0.514903	-0.374608	-0.393653	-0.0172669	-0.515038	-0.355161	-0.0986491	0.405911	0.221401	0.363414	0.113231	-0.267374	0.404366	0.368361	0.169795	0.00788982	0.496096	0.180251	0.320374	0.330041	0.309728	0.374485	0.387106	-0.167847	0.200336	0.35041	0.166894	0.255242	0.434911	0.549713	0.572521	0.427496	0.346646	0.0935221	0.195894	0.402819	0.396174	0.632528	0.79149	-0.120604	-0.145788	0.100641	0.567889	0.494192	0.599279	0.372306	0.285893	0.503477
ENSSSCG00000001083	-0.129323	-0.343069	-0.34266	-0.322675	0.00706205	-0.303296	-0.195512	-0.00612308	0.125159	0.23313	0.264702	-0.0455647	-0.280157	0.0667087	0.23902	0.364889	0.115288	0.190538	0.164065	0.302922	0.303694	0.353086	0.33488	0.629133	-0.0693171	-0.247044	-0.0859604	-0.139928	-0.167361	-0.167543	0.018747	0.51164	0.253719	0.225265	-0.232298	0.214874	0.330313	0.660208	0.702741	0.994214	0.311116	0.112043	0.418879	0.653542	0.600506	0.723797	0.377074	0.335142	0.555215
DCDC2	0.484811	0.569181	0.535592	0.503285	0.147841	0.393863	0.286513	0.353276	-0.500637	-0.495652	-0.209917	-0.194399	-0.105972	-0.423734	-0.602879	-0.548851	-0.613083	-0.593472	-0.427343	-0.469237	-0.314304	-0.719268	-0.523623	-0.618339	-0.434831	-0.0602211	-0.491287	-0.126771	-0.427857	-0.214104	-0.216518	-0.111369	0.335982	0.0887635	0.438542	-0.433563	-0.325491	-0.264597	-0.375602	-0.451476	-0.323593	-0.23082	-0.00770687	-0.101383	-0.194497	-0.202649	-0.0451081	-0.476983	-0.320969
MRS2	0.141348	-0.0548537	-0.125679	-0.45068	0.362668	-0.307759	0.207661	0.060279	0.338481	0.774872	0.750984	0.765367	0.417301	0.667104	0.583544	0.175891	0.186746	0.264721	0.535975	0.643607	0.0227904	0.545336	0.311741	0.268229	0.180761	0.529813	0.559822	-0.159828	0.221247	-0.14097	0.190807	0.179455	0.283657	0.0448421	-0.222352	0.285956	-0.0742607	0.261945	0.283604	0.392136	-0.10986	-0.0398205	-0.260941	0.0559898	-0.421876	0.357356	-0.0521265	0.475223	0.731542
ENSSSCG00000001088	0.402046	-0.26721	-0.186557	-0.141282	-0.251819	-0.133614	-0.618572	-0.194526	0.189021	-0.269887	-0.434947	-0.569265	-0.373476	-0.276639	-0.229717	-0.0349492	-0.309024	0.0620432	-0.0522843	-0.498433	0.0230409	-0.498312	-0.180676	-0.319876	-0.326484	-0.0315853	-0.304702	0.494496	-0.211085	0.024844	0.117895	-0.188682	-0.236491	0.0379363	-0.0118233	-0.0923143	0.205402	-0.149586	0.237164	-0.116109	0.23029	0.148327	0.390464	0.0574406	0.280181	-0.0385481	-0.0893753	-0.413249	-0.436388
GPLD1	-0.660379	-0.1	-0.167421	-0.137445	-0.691148	-0.209373	-0.158844	-0.350402	0.138159	-0.0683467	-0.451444	-0.139428	-0.384017	-0.363576	-0.335228	0.201918	0.500422	0.0587961	-0.0152681	0.0745645	0.251386	0.212653	-0.0595346	0.266369	-0.014132	-0.620834	-0.146256	-0.247508	-0.186568	0.0217299	-0.228133	-0.102319	-0.149535	-0.201011	-0.226457	-0.061044	0.30058	0.462004	-0.130963	0.262986	0.428995	0.40703	0.576483	0.241102	0.479072	0.322067	0.476525	0.267423	-0.0757741
ALDH5A1	0.0982221	-0.125194	0.175027	-0.0759569	0.556485	0.128896	-0.0945152	0.222405	-0.00717963	0.0799779	0.166278	-0.168417	-0.0144108	0.108853	0.308361	0.34521	-0.0632702	0.081214	0.171076	-0.207107	-0.47317	-0.149552	-0.0862242	-0.0768258	-0.213526	0.298575	0.143244	0.515103	-0.148794	-0.226825	0.051796	0.234975	-0.107994	0.0924317	-0.205694	0.09205	0.0212885	-0.317251	0.400816	0.234254	-0.0211697	-0.0615887	-0.103874	-0.139891	0.00724909	0.187203	-0.137216	-0.159322	0.0931438
KIAA0319	-0.167272	-0.023122	0.304167	0.460412	0.595597	0.698451	0.647078	0.729983	-0.45753	0.00290992	0.515509	0.302953	0.239251	0.0736659	0.00152062	-0.395115	-0.388973	-0.512389	-0.451482	-0.0735195	-0.25279	0.129649	0.160279	0.286557	0.544998	-0.278506	-0.224158	-0.154298	0.309209	-0.174326	-0.199465	0.42575	-0.111202	-0.0924508	0.0940217	0.349989	-0.0737988	-0.147084	-0.0384679	-0.177718	-0.201491	-0.532561	-0.479153	-0.290551	-0.122265	-0.250976	-0.0162628	-0.213516	0.0238678
TDP2	-0.247056	-0.147043	-0.652588	-0.558052	-0.239387	-0.284142	-0.058303	-0.316908	0.398504	0.461848	0.207815	0.248533	0.0859623	0.326792	0.375509	0.441146	0.569817	0.517415	0.453902	0.528181	0.396363	0.88653	0.636922	0.537128	0.30185	0.00917881	0.276508	-0.302118	0.131426	0.013151	0.105614	0.0558313	0.0123042	0.144882	-0.271992	0.167394	0.0921742	0.557649	0.287748	0.559489	0.198577	0.232921	0.0389031	0.610991	0.110905	0.270608	-0.0341059	0.526164	0.652435
GMNN	0.272475	0.201581	-0.0956463	-0.272396	0.225134	-0.337457	0.160927	-0.0347277	0.295215	0.558895	0.489779	0.544805	0.347689	0.42968	0.49355	0.028544	0.180231	0.252618	0.462533	0.533923	-0.0157754	0.350219	0.303955	-0.185267	-0.103638	0.736361	0.786216	0.0385231	0.183089	0.077078	0.344734	-0.0547544	0.310956	0.320027	0.0845287	0.240116	-0.0203705	0.09798	0.0953697	0.00594345	-0.124585	-0.107338	-0.502456	-0.166487	-0.634382	-0.111093	-0.421866	0.134422	0.30826
ARMH2	-0.274082	-0.153821	-0.463401	-0.483917	-0.0331365	-0.110235	-0.231993	-0.151178	0.430764	0.184341	-0.00606791	-0.156654	-0.283068	0.0965328	0.338129	0.446199	0.463553	0.586915	0.435358	0.0625849	-0.131731	0.530819	0.519232	-0.0403734	-0.215981	0.286378	0.591215	0.551666	0.0520654	0.167705	0.439752	0.143705	-0.125768	0.474146	-0.0579634	0.180817	0.35892	0.0862028	0.446303	0.326944	0.0917343	-0.0139424	-0.22261	0.308237	0.0606559	0.0383973	-0.369123	-0.121497	0.186754
ENSSSCG00000001097	0.475664	-0.188406	0.0553415	0.0450591	0.393875	-0.292438	-0.25404	-0.300413	-0.0656817	0.0788018	0.182259	0.0101569	0.685158	0.583614	0.661195	0.362023	-0.0416677	0.291352	0.234351	0.227122	0.22979	-0.241207	-0.138344	0.232051	0.336102	0.543245	0.0573901	-0.0249878	0.310287	0.101628	0.0251936	-0.193012	-0.0848521	-0.334776	-0.204621	-0.128637	-0.513707	-0.496549	0.00311101	-0.0738347	-0.210133	0.169724	-0.127728	-0.287162	-0.215954	-0.113116	-0.145169	0.44995	0.141126
ENSSSCG00000001098	-0.165683	-0.278774	-0.161366	-0.297276	0.126343	-0.374057	0.143328	0.025423	0.221086	0.312159	0.645604	0.630521	0.0286184	0.592333	0.525062	-0.160405	0.140424	0.432904	0.467277	0.735472	0.347477	0.399498	0.468063	0.291766	0.179246	0.320373	0.701991	0.217698	0.731159	0.351712	0.724653	0.399136	0.321452	0.189073	0.274241	0.195729	0.21268	0.144685	0.29795	0.16595	-0.378172	-0.466852	-0.395165	-0.00579645	-0.360608	0.129751	-0.128117	0.176061	0.331653
CMAH	-0.166995	-0.333975	-0.763679	-0.66981	-0.537091	-0.651124	-0.469267	-0.541289	0.656725	0.360185	-0.0277285	0.0298614	-0.256237	0.152583	0.38452	0.305323	0.567585	0.703628	0.591436	0.489002	0.49241	0.600159	0.644808	0.154158	-0.0616401	0.196581	0.656206	0.317945	0.262983	0.31956	0.549713	-0.0823358	-0.08608	0.35842	-0.0683027	0.290979	0.523125	0.472036	0.432073	0.307317	0.368171	0.180847	0.0460316	0.300058	0.0237349	0.0315717	-0.30728	0.117246	0.092595
CARMIL1	-0.303538	0.255667	-0.222027	-0.0303307	-0.438674	0.195693	0.233813	0.10054	-0.142203	-0.141409	-0.24447	-0.156715	-0.547662	-0.667527	-0.403959	-0.22766	0.23187	-0.225366	0.0499945	0.0775317	0.121327	0.244567	0.343802	-0.0535848	-0.118716	-0.626791	-0.0900008	0.0244348	-0.227159	-0.345091	-0.0649462	-0.0430838	-0.141147	0.32148	0.134728	0.12872	0.422322	0.517759	0.0791332	-0.0737336	0.475125	-0.0709485	0.122192	0.127756	-0.0715022	-0.213112	-0.359621	-0.473558	-0.330425
SLC17A1	-0.202691	-0.140785	0.519361	0.303202	0.110053	0.120211	0.103878	0.364976	-0.0203527	-0.289762	0.106015	0.202972	-0.268633	0.0917767	-0.383611	-0.591448	-0.519929	-0.200083	-0.482811	-0.341315	-0.31473	-0.458623	-0.439646	-0.339901	-0.283848	0.0594453	0.0550541	0.240383	0.260069	0.545893	0.33961	0.402159	0.383824	-0.0490236	0.490461	-0.136836	0.127691	-0.331553	-0.238831	-0.198462	-0.658466	-0.508938	-0.135994	-0.172153	0.175606	0.188979	0.589577	-0.227868	-0.165828
BTN2A2	-0.36461	0.0590888	-0.161055	-0.4495	-0.469444	-0.510066	-0.113952	-0.361624	0.31932	0.0707903	-0.119045	0.160837	-0.45444	-0.0431058	0.0468578	0.0976299	0.56439	0.460443	0.632231	0.473924	0.196862	0.196677	0.134993	-0.149036	-0.415167	0.0713833	0.616311	0.332167	0.0793365	0.134304	0.506412	-0.0418882	0.198941	0.228256	0.148712	-0.167132	0.345088	0.286833	0.102283	0.129587	0.018451	0.0238637	0.125381	0.107137	-0.232037	0.238154	-0.129794	0.0241563	0.000612327
BTN1A1	-0.2315	-0.485666	-0.44978	-0.304785	-0.0535199	-0.0887182	-0.254149	-0.121428	0.30121	-0.0840562	0.101998	-0.0650266	-0.237857	0.293056	0.39863	-0.00446799	0.167101	0.614497	0.335705	0.143125	0.212454	0.297504	0.58402	0.0747304	0.190169	0.190435	0.531401	0.779961	0.731324	0.507745	0.80135	0.194195	-0.285516	0.263972	0.247543	0.176882	0.365028	-0.237945	0.354966	-0.157456	-0.207741	-0.40723	-0.417556	-0.0119474	-0.117387	-0.329906	-0.5002	-0.310227	-0.177146
HIST1H1D	0.160351	-0.143813	0.475464	0.228358	0.539411	0.385694	0.0103484	0.303535	-0.21927	-0.176815	0.0702309	-0.084178	0.208868	0.208464	-0.0833679	0.0458437	-0.456072	-0.219604	-0.299578	-0.52304	-0.466189	-0.477143	-0.555711	-0.00227054	0.0893173	0.042664	-0.491515	0.0518138	-0.0936862	-0.139271	-0.269665	0.165809	-0.0754503	-0.44059	-0.182046	-0.25461	-0.409696	-0.575096	-0.0872709	-0.0159947	-0.38902	-0.0478934	0.0988197	-0.104353	0.20747	0.281084	0.421097	0.0692984	0.136798
ZNF322	0.377311	-0.435543	-0.108382	-0.241606	-0.00672604	-0.554723	-0.587534	-0.478434	0.503607	0.381968	0.0302802	0.123872	0.538885	0.57295	0.427656	0.298884	-0.0213976	0.347833	0.131432	0.0209113	0.132501	-0.162512	-0.254274	0.0184524	0.187526	0.616161	0.209711	0.0465661	0.235643	0.354105	0.0500992	-0.348055	-0.179855	-0.431867	-0.375305	0.101424	-0.181824	-0.319513	-0.0599623	-0.0631282	0.0257827	0.42114	0.108043	-0.29951	0.0222632	0.062699	0.218586	0.490437	0.0618235
ZNF184	-0.174173	0.340216	-0.224843	-0.269233	-0.0394622	0.364885	0.135344	-0.237833	0.0127555	-0.0213545	-0.283812	-0.131347	0.222127	0.0907635	-0.0267563	0.570889	0.516862	0.303484	0.286156	-0.131088	-0.186324	0.481403	0.0782135	0.105698	0.225351	-0.0522465	-0.246532	-0.337006	-0.289103	-0.304691	-0.349098	-0.310853	-0.239753	-0.166278	-0.343892	-0.48697	-0.560144	-0.118891	-0.264894	0.0797082	-0.134292	0.376863	0.0416131	0.549955	-0.0293658	0.0692738	-0.134692	0.370964	0.524932
ENSSSCG00000001196	-0.170585	0.122216	-0.00069972	0.229058	-0.333662	-0.366551	-0.103242	-0.298317	-0.433048	-0.37952	-0.303857	-0.408149	-0.277276	-0.430948	-0.00674801	0.235712	0.269784	-0.0425015	0.0332994	0.383692	0.58633	-0.19025	-0.0331794	0.405032	-0.197698	-0.508264	-0.259235	-0.334085	-0.267256	-0.137873	-0.182019	0.0641027	0.247509	0.101067	0.059519	-0.216782	0.0950231	0.459102	0.135671	0.441352	0.360926	0.237869	0.508185	0.233731	0.372665	0.220886	0.166582	0.227947	-0.114251
ZNF165	0.11802	0.187793	0.227862	-0.0839994	0.114001	0.187057	0.398946	0.136699	0.197087	0.547525	0.298532	0.757388	0.597639	0.341441	-0.104907	-0.262186	-0.044161	-0.274787	0.020237	0.0512769	-0.301818	0.179787	-0.238447	-0.162107	0.430216	0.21565	0.0470148	-0.406802	0.104848	-0.220851	-0.328836	-0.376278	-0.155231	-0.529225	-0.281762	0.104356	-0.372721	-0.143678	-0.547058	-0.490263	-0.116931	0.110304	-0.196634	-0.431968	-0.596734	-0.106372	0.0778305	0.252611	0.18873
ZKSCAN8	-0.480336	-0.554962	-0.304044	-0.120665	-0.441722	-0.447313	-0.288655	-0.240453	0.108527	-0.226014	-0.0124573	-0.0581921	-0.504865	0.00098384	0.169675	-0.150034	0.196615	0.380841	0.176816	0.431874	0.651171	0.0763958	0.371648	0.379724	0.0914633	-0.328388	0.307003	0.426952	0.638816	0.502756	0.647686	0.3127	-0.0308823	0.120824	0.294973	0.152089	0.600866	0.231623	0.332139	0.116604	0.063428	-0.280027	0.106032	0.00514507	0.22726	0.0186253	0.0300291	-0.0916963	-0.319547
ENSSSCG00000001202	-0.289512	0.0373249	-0.174482	-0.383301	-0.712203	-0.346079	-0.191932	-0.368127	0.502058	0.039699	-0.341393	0.164368	-0.407165	-0.119704	-0.350106	-0.204375	0.326298	0.282632	0.260627	0.0587448	0.0701352	0.0999407	-0.0469499	-0.432611	-0.326944	0.0281039	0.400494	0.227038	0.071252	0.335194	0.373567	-0.298482	0.0316307	0.039132	0.174191	-0.159278	0.310268	0.154106	-0.264395	-0.268128	-0.0138188	0.0926859	0.147792	0.0334677	-0.15325	0.0236408	0.0405616	-0.0993922	-0.217462
ZSCAN9	0.0958736	0.0697911	0.354189	0.27332	0.0912142	-0.0893812	-0.0210312	0.178201	-0.401936	-0.224787	-0.0605491	-0.26902	-0.294284	-0.392928	-0.234086	0.0227699	-0.267841	-0.418283	-0.235146	-0.0634739	0.0275002	-0.49514	-0.398804	0.162578	-0.39607	-0.40147	-0.495476	-0.224763	-0.537417	-0.381152	-0.353612	0.290823	0.352022	0.00532668	-0.0427816	-0.118293	0.0748488	0.310743	0.240901	0.515317	0.234908	0.107511	0.570413	0.147814	0.459715	0.545497	0.490336	0.0374692	0.00853638
ZKSCAN4	0.0100763	-0.150437	0.112543	0.590781	0.289166	0.331411	0.228179	0.516022	-0.465134	-0.13319	0.230091	-0.17023	-0.00826932	-0.328786	-0.0259767	-0.351872	-0.470153	-0.597264	-0.653509	-0.103249	0.0864692	-0.119043	0.210451	0.2975	0.26099	-0.420152	-0.306696	-0.112681	0.0783205	-0.0699543	-0.242829	0.375941	-0.0878412	0.16713	0.13563	0.584732	0.306735	0.172424	0.221011	0.0133392	0.335772	-0.325656	-0.175865	-0.292838	0.275766	-0.340187	-0.0117755	-0.367942	-0.376672
NKAPL	-0.302822	-0.153534	-0.241135	-0.349756	0.0041182	-0.343594	0.015296	-0.350898	0.126468	0.254752	0.272068	0.332252	0.285371	0.57169	0.531386	0.514105	0.549688	0.557664	0.514289	0.650692	0.404186	0.539021	0.258583	0.649477	0.363847	0.098957	0.237444	-0.325281	0.31248	0.079688	0.125777	0.125575	0.143653	-0.182033	-0.233837	-0.179564	-0.246354	0.178253	0.103423	0.506419	-0.197965	0.171418	0.054041	0.393048	0.0202099	0.432314	0.18836	0.795178	0.707526
ZSCAN26	0.346712	0.425673	0.250514	0.265794	0.122847	0.352809	0.414929	0.277351	-0.158215	0.292109	0.0712528	0.285561	0.443886	-0.212751	-0.277047	-0.33211	-0.231348	-0.654283	-0.279697	-0.151415	-0.293282	-0.0650399	-0.198875	-0.287535	0.216323	-0.021795	-0.234573	-0.446368	-0.28646	-0.469547	-0.602618	-0.42551	-0.19016	-0.224989	-0.18053	0.242679	-0.244901	0.00555269	-0.436853	-0.523326	0.286655	0.135873	-0.146767	-0.496549	-0.472434	-0.420719	-0.196434	-0.14514	-0.202496
PGBD1	-0.198974	-0.289275	-0.0120104	-0.249081	0.454683	0.288292	0.176289	0.447591	0.340422	0.538291	0.499478	0.395672	0.0652003	0.28121	0.233538	0.00120368	-0.0335261	-0.00456999	0.0767152	-0.106727	-0.555562	0.400853	0.253631	-0.0185334	0.179901	0.241616	0.418064	0.439252	0.208531	-0.0941445	0.131248	0.295064	-0.283844	0.0431074	-0.246561	0.586299	0.298765	-0.0993133	0.298796	0.0446548	0.0395549	-0.251505	-0.407008	-0.2789	-0.172881	0.0362673	-0.109646	-0.209789	0.163014
ZSCAN12	0.225798	0.40941	-0.17213	-0.156927	-0.328554	-0.0239281	0.176803	-0.320395	0.148207	0.290848	-0.130873	0.330704	0.485789	0.0838012	-0.113261	-0.0293268	0.2682	-0.0204586	0.188575	0.187235	0.14455	0.288275	0.00171702	-0.14033	0.318131	0.110718	-0.0422137	-0.57955	-0.0769827	-0.185316	-0.325815	-0.683878	-0.1422	-0.278056	-0.185998	-0.153046	-0.434966	0.082901	-0.562559	-0.445527	0.0952992	0.378752	-0.0340304	-0.0419881	-0.515186	-0.32333	-0.245346	0.30346	0.112901
ENSSSCG00000001211	-0.170072	-0.0508139	-0.407109	-0.304918	-0.076295	0.363059	0.148535	-0.147416	0.0671855	0.0553984	-0.0134914	0.114483	0.265718	0.287218	0.088207	0.210635	0.325631	0.303824	0.276462	0.055841	0.137696	0.57692	0.358077	0.367267	0.706326	-0.20752	-0.247994	-0.207863	0.280056	-0.169936	-0.100217	-0.213439	-0.462545	-0.313524	-0.263625	-0.199882	-0.381056	-0.113714	-0.156837	-0.164714	-0.135768	0.0916019	-0.0926956	0.341215	-0.170597	-0.159808	-0.261916	0.247998	0.355768
ENSSSCG00000001216	0.0665428	0.285271	-0.00176646	0.264843	0.0303239	0.438188	0.30583	0.25589	-0.43212	-0.3143	-0.127047	-0.253144	-0.180824	-0.486375	-0.172492	-0.289331	-0.0750807	-0.313328	-0.0417942	-0.0702214	-0.00549131	-0.0792047	0.239601	-0.152233	0.0768324	-0.348437	-0.176862	0.188761	-0.0300877	-0.354689	-0.0584012	-0.101636	-0.277473	0.22289	0.22114	0.066184	0.0760305	-0.0400849	0.00150687	-0.451057	0.203561	-0.269029	-0.229226	-0.238366	-0.360973	-0.61023	-0.695736	-0.634417	-0.501307
ENSSSCG00000001229	0.328811	-0.179652	-0.128193	0.116188	0.257885	0.324106	-0.0624886	0.515207	-0.0209229	0.0467948	0.155864	-0.2809	-0.279451	-0.333465	-0.171751	-0.273951	-0.586888	-0.411766	-0.443578	-0.460829	-0.244884	-0.0853156	0.230505	-0.102504	-0.149684	-0.147636	-0.269747	0.253524	-0.255171	-0.199215	-0.0811198	0.324498	-0.0817816	0.403343	0.0413233	0.541867	0.430021	0.202775	0.505878	0.156632	0.362556	-0.240056	-0.0442948	0.0620862	0.319558	-0.104601	-0.120856	-0.61438	-0.200562
ENSSSCG00000001231	0.445175	0.112324	-0.254875	-0.398911	0.108248	-0.189328	-0.0231332	-0.0165234	0.112735	0.34636	0.22973	0.0971251	-0.0270168	-0.00299479	0.272243	0.120347	0.0922724	0.0987235	0.580932	0.328044	0.0787402	0.141993	0.295709	-0.0430822	-0.138455	0.191324	0.180147	0.192603	-0.182921	-0.529973	0.102254	-0.100734	-0.00425309	0.257121	-0.153128	0.146685	0.0844446	0.276545	0.452734	0.148894	0.327738	0.0570388	0.0300248	0.0451235	-0.440052	0.0314684	-0.581801	-0.150843	0.137516
TRIM26	-0.534679	0.234693	0.42306	0.307065	-0.292359	0.330703	0.198069	0.0878911	-0.325948	-0.680019	-0.503078	-0.240747	-0.537041	-0.483869	-0.613414	-0.326027	0.0536098	-0.172037	-0.184603	-0.326147	-0.226452	-0.408641	-0.39959	-0.373128	-0.283995	-0.468605	-0.161989	0.275944	-0.0233235	0.110649	0.0828071	-0.0148095	-0.0434592	-0.101095	0.380165	-0.492561	0.0524958	-0.305407	-0.443338	-0.455297	-0.305542	-0.237063	0.0884865	-0.159824	-0.00551136	-0.108104	0.109994	-0.416495	-0.522084
GABBR1	-0.471859	-0.318048	0.017271	-0.0155651	-0.220783	0.28598	-0.154871	0.198823	0.239542	-0.214519	-0.244719	-0.179711	-0.514898	-0.185377	-0.538662	-0.194249	-0.204313	-0.0646274	-0.481868	-0.634189	-0.342606	-0.0235613	-0.157794	-0.130855	-0.158462	-0.341383	-0.222809	0.235387	-0.0452407	0.340073	0.0605401	0.293745	-0.088216	-0.0330309	0.0719398	0.0134331	0.35151	-0.0351587	-0.0319871	0.088244	-0.130461	-0.125153	0.195302	0.272231	0.649777	0.279491	0.60059	-0.234393	-0.0912256
ZNRD1	0.176047	0.583355	0.498008	0.303433	0.16013	0.304341	0.661216	0.296581	-0.243078	0.145002	0.204511	0.598747	0.42557	0.017541	-0.27313	-0.537386	-0.171796	-0.504387	-0.113663	0.0900205	-0.28157	-0.118961	-0.304379	-0.40665	0.130932	0.139677	0.0403078	-0.40484	0.0110147	-0.222627	-0.254615	-0.313802	0.143384	-0.231788	0.171733	-0.0962489	-0.407522	-0.184014	-0.675752	-0.685193	-0.285399	-0.16913	-0.36981	-0.52872	-0.778388	-0.360213	-0.151301	-0.0665034	-0.0917834
ZFP57	-0.258155	-0.613608	-0.540056	-0.463463	0.0958	-0.261394	-0.159795	-0.101231	0.28654	0.214374	0.480707	0.21918	-0.0700184	0.577868	0.658572	0.214935	0.251974	0.670219	0.490624	0.543133	0.457313	0.592414	0.720926	0.636969	0.411414	0.0934329	0.430022	0.362483	0.728826	0.298671	0.663758	0.464699	-0.0569699	0.165508	0.00925997	0.247531	0.279322	0.143817	0.615508	0.426748	-0.15687	-0.308663	-0.21544	0.324029	0.0580273	0.174744	-0.176018	0.202392	0.406154
MOG	-0.476057	-0.366393	-0.127014	-0.204166	0.204556	0.183468	0.068817	0.181467	-0.0924558	-0.154987	0.223701	-0.0364428	-0.357249	0.158771	0.22298	0.179874	0.166085	0.314316	0.280514	0.14743	0.0472186	0.270178	0.331726	0.47935	0.185714	-0.312294	0.013478	0.399442	0.330323	-0.057308	0.342097	0.551326	-0.101333	0.0567653	0.00355759	-0.0451681	0.18854	-0.00544115	0.472427	0.390078	-0.203009	-0.342711	-0.00737825	0.315852	0.194908	0.330306	-0.000505511	-0.0409748	0.261196
ENSSSCG00000001252	0.263903	-0.283699	-0.212942	-0.330161	0.326625	-0.14308	0.0993002	0.147735	0.199055	0.638388	0.69763	0.572693	0.409436	0.583894	0.368893	0.103837	-0.148454	0.0316942	0.16106	0.392036	0.201436	0.439092	0.245587	0.609107	0.44491	0.10289	-0.115109	-0.480356	0.11784	-0.262806	-0.130807	0.286536	0.194638	-0.177071	-0.363974	0.2859	-0.143156	0.39632	0.361202	0.576798	0.0169094	0.0534429	0.0989263	0.34647	0.0632819	0.53257	0.318912	0.571562	0.807584
ENSSSCG00000001253	-0.220686	-0.365585	-0.18606	-0.412585	-0.0356601	-0.0862491	-0.379237	-0.081064	0.286995	0.177172	-0.134431	-0.275056	-0.347159	-0.120186	0.0570276	0.505757	0.235522	0.183603	0.246956	-0.189823	-0.203522	0.0963177	-0.0143762	0.187635	-0.160249	-0.19503	-0.0804859	0.367605	-0.320109	-0.31959	-0.108452	0.127741	-0.321234	-0.0699875	-0.512554	0.142801	0.325879	0.165809	0.497041	0.527368	0.456199	0.324652	0.479548	0.202611	0.432786	0.520156	0.192033	0.0248853	0.122269
ENSSSCG00000001341	0.224122	0.0431805	-0.166093	-0.0144178	-0.0858594	0.0961188	-0.191066	0.108339	0.0772747	0.172671	-0.225324	-0.391309	-0.198143	-0.556805	-0.215262	0.10616	-0.100992	-0.36382	-0.208184	-0.364239	-0.218104	-0.040054	0.0455941	-0.166718	-0.243383	-0.204377	-0.237858	0.0531919	-0.616774	-0.441414	-0.43212	-0.14965	-0.282648	0.210437	-0.315236	0.435829	0.35228	0.340327	0.284409	0.144662	0.792776	0.319044	0.272083	-0.0427044	0.251395	-0.0821741	-0.146577	-0.363957	-0.28591
TRIM39	-0.182664	-0.219432	-0.157738	-0.451912	-0.36845	-0.176216	-0.195584	-0.478722	0.21534	0.258059	-0.220141	0.166167	0.21707	0.16677	-0.0109133	0.427049	0.469955	0.184855	0.449997	0.172225	0.228377	0.158906	-0.251177	0.445258	0.50865	-0.373089	-0.397035	-0.320366	-0.0527701	-0.456996	-0.436597	-0.458322	-0.515436	-0.839172	-0.738021	-0.259215	-0.296523	0.0751278	-0.184562	0.0498063	0.326066	0.6565	0.676899	0.0530348	-0.0029631	0.402489	0.291393	0.624013	0.243877
ABCF1	0.103604	0.692383	0.470083	0.337056	-0.334382	0.0301263	0.21209	0.064287	-0.326048	-0.348425	-0.445734	-0.160382	-0.34529	-0.675487	-0.786582	-0.321409	-0.166113	-0.554336	-0.327283	-0.242301	-0.175317	-0.521143	-0.608398	-0.529613	-0.713029	-0.297386	-0.386388	-0.446764	-0.778077	-0.255538	-0.405325	-0.191131	0.518256	0.104129	0.271369	-0.458534	-0.100182	0.271933	-0.439118	-0.0569171	0.037156	0.164429	0.426049	0.127312	0.0788434	0.204785	0.351579	-0.147032	-0.197423
PPP1R10	-0.0707171	0.239814	0.297213	0.0188739	-0.103471	-0.0357013	-0.199536	-0.482715	0.000733339	-0.286297	-0.559667	-0.236498	0.259753	0.0966827	-0.0327426	0.42599	0.36156	0.285737	0.206036	-0.253616	-0.255096	-0.357764	-0.609064	-0.351957	-0.112259	0.291371	-0.000346619	0.074528	-0.129055	0.107274	-0.149165	-0.559319	-0.220695	-0.465009	-0.177277	-0.680804	-0.570274	-0.692238	-0.595156	-0.404515	-0.314161	0.418628	0.105892	-0.221161	-0.17657	-0.0694114	0.0338296	0.285124	-0.116036
MDC1	-0.146319	0.278369	0.286309	0.494305	-0.23002	0.178625	-0.0384594	0.167522	-0.468496	-0.673639	-0.562495	-0.719679	-0.679423	-0.896252	-0.60539	-0.168824	-0.202402	-0.458382	-0.507038	-0.451025	-0.11608	-0.559576	-0.299472	-0.292592	-0.656149	-0.555261	-0.419152	0.0886416	-0.597764	-0.0929202	-0.218538	0.142608	0.177415	0.345303	0.322346	-0.167459	0.314551	0.166755	0.0163161	0.0874844	0.265605	-0.0359654	0.353537	0.0894923	0.508947	-0.00169635	0.1634	-0.532946	-0.566566
GNL1	-0.121494	-0.257281	-0.119374	0.0894173	-0.195432	0.0675426	-0.25559	0.059085	0.389997	-0.0162638	-0.161715	-0.116711	-0.138438	-0.0388123	-0.255172	-0.272602	-0.264861	-0.0117667	-0.553139	-0.516897	-0.222356	0.0138833	0.0259136	-0.350011	-0.113361	0.165861	0.172663	0.226024	0.141726	0.666297	0.189325	0.0400507	-0.0801694	0.166766	0.200596	0.315706	0.351365	-0.128927	-0.136832	-0.214726	-0.0591109	-0.115953	-0.21928	-0.0595087	0.372433	-0.251455	0.23703	-0.27965	-0.298262
DHX16	-0.426071	0.349333	0.461935	0.499817	-0.139809	0.520227	0.3781	0.414692	-0.538532	-0.709704	-0.347402	-0.296274	-0.629878	-0.648485	-0.81881	-0.442973	-0.266151	-0.506054	-0.571132	-0.44625	-0.252121	-0.370632	-0.35449	-0.208356	-0.39363	-0.701996	-0.535525	-0.129688	-0.350803	-0.044671	-0.175668	0.3244	0.309505	0.123562	0.459952	-0.413287	0.0717888	0.058287	-0.279022	-0.0308395	-0.269928	-0.321955	0.205428	0.259157	0.387051	0.16026	0.428937	-0.398443	-0.238922
TUBB	-0.274179	0.621224	0.292979	-0.0442721	-0.324081	0.395091	0.266592	-0.147006	-0.091564	-0.192042	-0.595947	-0.052641	-0.0404569	-0.347589	-0.669284	0.154142	0.363935	-0.171162	0.0501729	-0.382833	-0.459531	-0.0475528	-0.566418	-0.3833	-0.159345	-0.304024	-0.41895	-0.387801	-0.613369	-0.432612	-0.579663	-0.52815	-0.140998	-0.413811	-0.238949	-0.694531	-0.499277	-0.145431	-0.722929	-0.291538	-0.0946862	0.444197	0.352911	0.172574	-0.131835	0.157116	0.204157	0.149433	0.0908621
DDR1	-0.214609	0.0297121	0.153546	-0.0976965	-0.400646	0.0451119	-0.361772	-0.429045	0.140158	-0.406324	-0.732933	-0.377521	-0.14277	-0.0965057	-0.464314	0.281355	0.18233	0.204497	-0.0483224	-0.565943	-0.2306	-0.355702	-0.659992	-0.278504	-0.192735	-0.125084	-0.40186	0.0127788	-0.291373	0.138473	-0.208895	-0.39535	-0.203846	-0.499134	-0.189699	-0.729119	-0.351979	-0.434329	-0.501425	-0.17402	-0.242633	0.451735	0.50992	0.214056	0.342653	0.273883	0.482215	0.223382	-0.0577954
GTF2H4	0.19585	0.695012	0.365587	0.453083	-0.0800333	0.256698	0.153855	-0.137756	-0.349867	-0.296076	-0.560691	-0.334777	0.299148	-0.422438	-0.367954	0.0906179	0.058518	-0.36855	-0.307929	-0.377039	-0.295047	-0.370716	-0.511835	-0.489481	-0.208675	0.0426193	-0.305586	-0.427032	-0.57581	-0.186893	-0.61712	-0.601313	-0.0489023	-0.137159	-0.0249641	-0.390267	-0.514167	-0.293069	-0.696184	-0.467557	0.0571087	0.389881	0.0142284	-0.234731	-0.16068	-0.404385	-0.101358	-0.00769437	-0.301922
VARS2	0.271823	0.213803	-0.106157	-0.13133	-0.343957	-0.643991	-0.393905	-0.596888	-0.00268326	-0.0798968	-0.380977	-0.33968	-0.0597904	-0.217907	0.198763	0.399572	0.381419	0.25365	0.457315	0.34535	0.387413	-0.268032	-0.126897	-0.106209	-0.429811	0.165966	0.163459	0.0124326	-0.331199	-0.123909	0.00735108	-0.401713	0.123438	0.119765	-0.0742578	-0.25672	-0.0236385	0.174926	0.0846367	0.13796	0.37164	0.465303	0.372802	-0.0163351	-0.104134	0.0352225	-0.253899	0.172923	-0.177647
CCHCR1	-0.20338	0.27961	0.330716	0.230353	-0.0415671	0.090024	-0.0798869	0.0746376	-0.234135	-0.37735	-0.457216	-0.552793	-0.491216	-0.608223	-0.361528	0.209815	0.0537446	-0.217469	-0.205045	-0.400581	-0.390024	-0.397378	-0.39186	-0.319024	-0.712138	-0.211819	-0.149787	0.168225	-0.677133	-0.170042	-0.233187	0.098538	0.15405	0.238532	0.0372849	-0.212563	0.172162	0.0350844	0.0461275	0.266369	0.188283	0.152704	0.32043	0.0861172	0.404906	0.256998	0.220258	-0.255425	-0.234408
TCF19	0.23981	0.311754	0.377856	0.188248	0.153788	0.482492	0.263067	0.331059	0.0566408	0.101613	-0.0772075	0.19597	0.211882	-0.133927	-0.436703	-0.441643	-0.352557	-0.471159	-0.317361	-0.565058	-0.681279	-0.268259	-0.394372	-0.720876	-0.0442939	0.217173	-0.0513823	0.0949284	-0.162321	-0.131528	-0.253012	-0.375582	-0.242326	-0.198552	0.00811155	0.0618495	-0.179663	-0.447619	-0.525845	-0.774252	-0.112834	-0.0704906	-0.300538	-0.563871	-0.464035	-0.436862	-0.157961	-0.438092	-0.361354
ENSSSCG00000001394	0.0987975	0.220822	0.0657357	0.252968	0.16552	0.472238	0.367258	0.539118	-0.243101	0.17871	0.124549	-0.0249675	-0.066739	-0.507741	-0.340076	-0.249264	-0.296317	-0.710793	-0.440999	-0.24888	-0.281637	0.100123	0.110653	-0.000357628	0.0310621	-0.423958	-0.388429	-0.296703	-0.476123	-0.569394	-0.562557	0.103361	-0.103751	0.169062	-0.144451	0.486212	0.213083	0.415722	0.12046	0.0719587	0.541789	-0.0231859	0.0258325	-0.0620304	0.0934067	-0.115825	-0.0507427	-0.365575	-0.111123
ENSSSCG00000001395	0.219554	0.506239	0.146606	0.365823	-0.270864	0.264177	0.0372022	0.0321806	-0.376586	-0.390953	-0.599474	-0.568873	-0.253977	-0.849158	-0.574874	-0.143376	-0.118584	-0.538264	-0.329007	-0.426613	-0.134443	-0.428252	-0.266452	-0.434087	-0.368226	-0.403158	-0.493405	-0.134263	-0.689084	-0.422042	-0.509682	-0.394828	-0.138195	0.135904	0.0555014	-0.127718	0.00869047	0.101458	-0.233425	-0.31422	0.482193	0.238421	0.272536	-0.116387	0.031798	-0.366347	-0.24976	-0.488799	-0.591754
ENSSSCG00000001396	0.427204	-0.316051	-0.248478	-0.00859309	0.221779	-0.0116944	-0.142528	0.312568	0.12187	0.379674	0.332425	-0.0403137	0.00460915	-0.135935	0.190349	-0.190917	-0.40494	-0.305832	-0.173	-0.0564311	0.0156553	0.0288237	0.364299	0.0579309	0.0916201	0.0301365	0.0229421	0.243254	-0.0168916	-0.222185	-0.0365527	0.135317	-0.233685	0.269119	-0.143725	0.813007	0.485087	0.280476	0.560039	0.0729101	0.619914	-0.102025	-0.100688	-0.289976	0.0252167	-0.250033	-0.323749	-0.431562	-0.268325
ENSSSCG00000001398	0.17885	0.401885	0.210277	0.473337	0.318236	0.501744	0.548668	0.645259	-0.629806	-0.168636	0.212552	-0.104295	-0.167957	-0.529933	-0.295201	-0.377778	-0.419663	-0.716921	-0.421255	-0.0661249	-0.0971159	-0.0784327	0.146409	0.0626942	-0.0961573	-0.469124	-0.454087	-0.331489	-0.402965	-0.5436	-0.375506	0.336965	0.255388	0.382764	0.229841	0.205828	0.0771644	0.387271	0.181175	0.140281	0.213925	-0.324703	-0.077351	0.0969935	0.0281387	-0.112834	-0.153577	-0.43034	-0.0613001
DDX39B	0.272119	0.4784	0.474689	0.0629425	0.195674	0.188033	0.363987	-0.0518085	-0.278796	-0.00998014	0.00415195	0.360182	0.532095	0.265546	-0.1621	0.030432	-0.0122932	-0.171867	0.177285	0.0341382	-0.174869	-0.256759	-0.617001	-0.0795493	0.184448	0.0883195	-0.421758	-0.584231	-0.20664	-0.441865	-0.456746	-0.385241	0.134037	-0.630938	-0.194471	-0.698407	-0.898435	-0.349583	-0.618158	-0.280213	-0.463115	0.235203	0.158657	-0.0376951	-0.464656	0.215158	0.193727	0.487979	0.392351
ATP6V1G2-DDX39B	-0.325479	-0.099452	-0.226187	-0.214037	-0.34083	-0.280704	0.075585	-0.388443	-0.0640899	0.0769442	0.0430801	0.2705	0.156386	0.227378	0.169063	0.238936	0.483466	0.255169	0.37123	0.638014	0.650322	0.375151	0.14777	0.713863	0.51796	-0.412762	-0.176537	-0.553642	0.245235	-0.12987	-0.120585	-0.075263	-0.0166505	-0.408279	-0.237125	-0.240565	-0.21425	0.357431	-0.0910023	0.265414	0.0596942	0.260775	0.363271	0.306011	0.0234141	0.312803	0.232802	0.689541	0.393398
NFKBIL1	-0.202362	0.477929	0.649617	0.563841	0.517285	0.716487	0.696655	0.603539	-0.780464	-0.291532	0.070638	-0.0492381	0.0304111	-0.384462	-0.27793	-0.0771138	-0.141928	-0.663305	-0.306912	-0.189439	-0.474078	-0.2311	-0.320221	0.0608489	0.0290525	-0.467452	-0.484794	-0.280277	-0.388393	-0.645846	-0.586669	0.223639	0.0296805	-0.126595	-0.0210475	-0.165274	-0.304743	-0.131766	-0.193836	-0.0301455	-0.0735076	-0.185581	-0.0531465	-0.192239	-0.0913593	0.0337315	0.0596466	-0.17025	-0.00854612
LTA	-0.17007	-0.0507436	-0.407111	-0.304929	-0.0763405	0.363072	0.14854	-0.147424	0.0671864	0.0553542	-0.0135495	0.114445	0.265653	0.28716	0.0881359	0.210624	0.325641	0.303827	0.276464	0.0558047	0.13767	0.576911	0.358063	0.367194	0.706235	-0.207526	-0.248002	-0.207863	0.279986	-0.169939	-0.100207	-0.213454	-0.462497	-0.313467	-0.263579	-0.199947	-0.381058	-0.113693	-0.156858	-0.164712	-0.135791	0.0916037	-0.0926783	0.341285	-0.17059	-0.159796	-0.261924	0.247961	0.35577
TNF	-0.14284	-0.345695	-0.258433	-0.272932	-0.473177	-0.457355	-0.414979	-0.302686	0.425952	-0.205608	-0.117875	0.0073031	-0.448691	0.200965	-0.0984173	-0.244537	-0.043603	0.498951	0.0679773	0.0506806	0.338715	-0.0390497	0.0884455	-0.143217	-0.291455	0.151	0.317162	0.344604	0.408512	0.777013	0.746029	0.174073	0.325614	0.207403	0.458049	-0.203168	0.3224	0.0376549	0.0693206	0.0524413	-0.410204	-0.227543	0.0683919	0.352044	0.260017	0.188691	0.265341	-0.0238594	-0.0307986
LTB	0.238981	0.0662815	0.0167716	-0.022316	0.549857	0.309574	0.255642	0.122855	0.0243413	0.563	0.364777	0.333883	0.864964	0.43132	0.431142	0.349903	0.0820626	-0.105217	0.0645598	0.0236504	-0.3077	0.359439	0.0637423	0.21664	0.629957	0.340358	-0.0192677	-0.348979	0.00980449	-0.390608	-0.51288	-0.256761	-0.4014	-0.374826	-0.579825	0.293679	-0.495414	-0.253954	-0.140905	-0.118265	0.116268	0.258946	-0.334735	-0.311888	-0.362769	-0.212334	-0.216066	0.368614	0.369732
ENSSSCG00000001407	-0.20817	-0.332646	-0.319385	-0.0510829	-0.659222	-0.356068	-0.499833	-0.301104	0.333785	-0.151096	-0.435924	-0.349128	-0.498324	-0.396279	-0.211018	-0.192468	0.0650722	0.106137	-0.164379	-0.132593	0.280598	-0.105259	0.13828	-0.209441	-0.225827	-0.184107	0.219624	0.424986	0.130376	0.477099	0.3067	-0.137915	-0.234645	0.201743	0.171424	0.308515	0.67977	0.191916	0.083125	-0.188483	0.444897	0.0617138	0.171472	-0.172911	0.301791	-0.288489	-0.0373909	-0.389272	-0.696908
PRRC2A	-0.0881035	0.393867	0.486922	0.520914	-0.27937	0.284847	0.032926	0.104504	-0.464107	-0.698677	-0.68043	-0.570518	-0.479236	-0.809327	-0.797475	-0.271267	-0.243419	-0.542673	-0.526509	-0.593457	-0.250499	-0.728692	-0.637226	-0.466863	-0.536907	-0.522726	-0.580248	-0.0456238	-0.594006	-0.138122	-0.378642	-0.140388	0.0741131	-0.0302998	0.245735	-0.426621	-0.000738874	-0.10574	-0.388136	-0.265772	0.0727331	0.0733439	0.40756	-0.0800929	0.304611	-0.0432854	0.272024	-0.427615	-0.599724
BAG6	0.0138687	0.616175	0.791455	0.654831	0.220897	0.581173	0.454779	0.496746	-0.588175	-0.415988	-0.293879	-0.212108	-0.142614	-0.652708	-0.683205	-0.35224	-0.370781	-0.814213	-0.566869	-0.580195	-0.663737	-0.654632	-0.691148	-0.569638	-0.442611	-0.281175	-0.44484	-0.137658	-0.632374	-0.392602	-0.554607	-0.0634794	0.124491	-0.0546419	0.173107	-0.244721	-0.188129	-0.250601	-0.472269	-0.371114	-0.0551743	-0.0860197	0.0422488	-0.380742	-0.064219	-0.115659	0.160011	-0.455533	-0.428434
APOM	-0.2989	0.424279	0.592742	0.557263	-0.161542	-0.0442699	0.312989	0.0966073	-0.59958	-0.472257	-0.268798	-0.136627	-0.329784	-0.612856	-0.341007	-0.277354	0.0610537	-0.458595	-0.16823	0.169104	0.0515437	-0.540687	-0.411709	-0.18039	-0.405902	-0.419738	-0.0382647	-0.0768018	-0.221732	-0.13352	-0.145052	0.017276	0.269813	0.037374	0.340891	-0.213385	0.121082	0.0875897	-0.288389	-0.185442	0.0948827	-0.110274	0.159118	-0.435811	-0.114891	-0.0723815	0.0829237	-0.230723	-0.557072
GPANK1	0.260698	0.550622	0.594227	0.458728	0.667973	0.418238	0.455213	0.286398	-0.564202	-0.182614	0.120609	0.00489532	0.494342	0.109908	0.0687791	0.146792	-0.171063	-0.291645	-0.153152	-0.142044	-0.433797	-0.29973	-0.417395	-0.128801	-0.0476998	0.267342	-0.234108	-0.35731	-0.30099	-0.300683	-0.408194	-0.00182604	0.264996	-0.111699	0.0233518	-0.408232	-0.730213	-0.462516	-0.334264	-0.0769636	-0.464043	-0.0436895	-0.267715	-0.110684	-0.250897	-0.0201437	-0.00709611	0.17683	0.276329
ENSSSCG00000001414	0.152188	0.266398	0.570454	0.579897	0.665649	0.656157	0.581993	0.895772	-0.560187	-0.0845956	0.369774	0.0498023	-0.0466022	-0.333595	-0.294908	-0.45721	-0.663288	-0.835409	-0.604759	-0.355651	-0.555184	-0.307776	-0.177608	-0.134896	-0.137696	-0.22108	-0.355967	-0.0954624	-0.325524	-0.431571	-0.365673	0.465838	0.218479	0.19129	0.176337	0.28427	0.0369555	-0.0059402	0.0928912	0.012977	-0.0362783	-0.456492	-0.234406	-0.243944	0.0128257	-0.0231158	0.0881051	-0.490205	-0.0912619
LY6G5C	-0.0314336	-0.00420851	-0.463788	-0.558153	-0.558522	-0.729587	-0.410573	-0.837345	0.436317	0.228937	-0.248696	0.0574311	0.12187	0.263458	0.341332	0.535693	0.722944	0.696782	0.708084	0.557928	0.535468	0.331866	0.143943	0.150588	-0.015222	0.26164	0.379815	-0.144657	0.0557483	0.147768	0.188743	-0.458422	0.011735	-0.0894814	-0.231546	-0.283362	-0.112976	0.232916	-0.0446373	0.189344	0.153161	0.545597	0.287687	0.282265	-0.131177	0.171317	-0.105961	0.606355	0.269869
NEU1	0.243078	0.501037	0.195791	0.366773	0.151757	-0.0202346	0.129159	0.0927136	-0.437256	-0.428159	-0.133417	-0.390433	-0.233393	-0.404366	0.0560941	-0.0987815	-0.0548327	-0.0856533	0.0305734	0.0821382	-0.0161943	-0.354043	0.068471	-0.431258	-0.6034	0.21413	0.274153	0.28109	-0.21003	0.014226	0.24672	0.04969	0.369086	0.657231	0.546649	-0.143002	0.062864	-0.074084	0.0959604	-0.126117	-0.074978	-0.290437	-0.327896	-0.133876	-0.277973	-0.404052	-0.595195	-0.502985	-0.383506
SLC44A4	-0.219576	-0.0270221	-0.0463605	-0.19957	-0.307593	-0.105794	-0.196164	-0.269367	0.408053	-0.160935	-0.246959	0.0682512	-0.124298	0.272527	-0.202607	-0.0657346	0.0978402	0.439872	-0.00225821	-0.22902	-0.123862	0.0406406	-0.154582	-0.379495	-0.218689	0.333231	0.282909	0.164737	0.218505	0.682207	0.426747	-0.0862465	0.182389	-0.00402265	0.283521	-0.411047	-0.0918231	-0.310072	-0.369835	-0.193418	-0.612193	-0.058721	-0.118092	0.26473	0.0857148	0.0756415	0.271657	0.108427	0.110598
EHMT2	-0.21943	0.365618	0.4376	0.632309	-0.106596	0.252051	0.204902	0.0258102	-0.660247	-0.509785	-0.466959	-0.427385	-0.0302001	-0.601152	-0.392995	0.0421165	0.0262977	-0.525681	-0.459241	-0.194423	0.00672692	-0.426357	-0.453862	0.0828992	-0.0441215	-0.598094	-0.592866	-0.464738	-0.441492	-0.27289	-0.657722	-0.138857	-0.0405294	-0.232607	-0.0282166	-0.269365	-0.210158	-0.00155436	-0.398432	-0.0818838	0.234551	0.237004	0.33266	-0.161935	0.278273	-0.0840257	0.267672	0.0326707	-0.360732
ZBTB12	-0.0655461	0.313997	0.390803	0.127418	0.17958	0.113507	0.10166	-0.0521151	-0.34856	-0.19121	-0.207686	-0.189213	0.0977067	-0.0851219	-0.128332	0.463531	0.145846	-0.117371	0.0123155	-0.122066	-0.218706	-0.239452	-0.536706	0.148489	-0.180806	-0.174743	-0.477285	-0.432029	-0.573702	-0.427095	-0.544378	-0.0115151	0.189883	-0.303647	-0.297106	-0.555651	-0.50341	-0.0671895	-0.166881	0.397746	-0.10403	0.375401	0.448985	0.289828	0.265714	0.563715	0.466946	0.461064	0.398403
C2	0.176279	-0.184527	-0.337007	-0.317864	-0.436165	-0.369309	-0.31156	-0.0840391	0.488506	0.0724103	-0.0177044	0.06771	-0.492038	-0.088732	-0.177948	-0.477138	-0.188871	0.184107	0.0940846	0.0132796	0.178209	-0.0142779	0.25901	-0.437943	-0.405635	0.192987	0.415488	0.485411	0.191447	0.41224	0.647359	0.0154981	0.178629	0.446316	0.413325	0.214875	0.578082	0.246717	0.224723	-0.156502	0.0361262	-0.25706	-0.0536512	0.0607335	-0.0830743	-0.123245	-0.198074	-0.476812	-0.308621
NELFE	-0.591328	0.0440934	0.2843	0.301017	0.261848	0.473946	0.544673	0.549107	-0.370633	-0.308556	0.241954	0.129645	-0.382226	-0.162711	-0.0730207	-0.399236	-0.0206631	-0.154474	-0.100757	0.0681952	-0.228108	0.0870535	0.242861	-0.0123319	0.0247045	-0.288494	0.274229	0.433014	0.401413	0.096665	0.369055	0.519484	0.0259785	0.271376	0.467518	0.120935	0.308587	-0.140634	0.0524615	-0.205479	-0.331858	-0.73521	-0.5081	-0.253287	-0.212403	-0.234263	-0.229732	-0.532914	-0.258147
SKIV2L	0.0442757	0.524368	0.553727	0.389561	-0.165232	0.250885	0.266648	0.330162	-0.181643	-0.206506	-0.3181	-0.0413373	-0.331892	-0.663048	-0.793151	-0.560318	-0.338148	-0.692106	-0.477864	-0.476173	-0.513747	-0.534895	-0.567152	-0.771587	-0.619144	-0.167582	-0.154785	-0.0438162	-0.559827	-0.154712	-0.289451	-0.167692	0.219718	0.0970252	0.28032	-0.0783856	0.135345	0.0200573	-0.445887	-0.419094	0.07218	-0.0607004	0.0963249	-0.344703	-0.107333	-0.11212	0.172142	-0.532039	-0.520493
DXO	0.11269	-0.00451104	-0.274718	-0.0575247	0.111114	-0.2503	0.163884	0.286001	-0.00794946	0.214931	0.513432	0.17153	-0.316821	-0.093001	0.309608	-0.285224	-0.0856604	0.00250099	0.16268	0.544542	0.300037	0.306784	0.701734	0.0843726	-0.254854	0.105493	0.548614	0.229681	0.172358	0.0431396	0.512674	0.480867	0.423738	0.813068	0.42387	0.559682	0.608081	0.595618	0.644014	0.340967	0.207587	-0.493092	-0.361495	0.0809914	-0.171347	-0.111746	-0.46166	-0.383417	-0.00282519
STK19	-0.0911954	0.441248	-0.223185	-0.424933	-0.455811	0.0812596	0.15095	-0.274115	0.0564457	0.0755839	-0.336182	0.0392358	-0.141626	-0.258075	-0.370536	0.239246	0.490333	0.0595729	0.448478	0.105086	0.0492381	0.33574	-0.0183722	0.0108675	-0.0274432	-0.39067	-0.342718	-0.430386	-0.512968	-0.626302	-0.37922	-0.413988	-0.0811751	-0.161486	-0.30778	-0.463449	-0.266477	0.391895	-0.202015	0.0993364	0.224546	0.454177	0.479802	0.530886	-0.161083	0.284919	-0.0710897	0.233092	0.346783
C4A	-0.00108506	0.153036	-0.111013	-0.109732	-0.333671	0.208116	-0.230976	0.0420315	0.168657	-0.197982	-0.536635	-0.51418	-0.594182	-0.638793	-0.58305	-0.0351975	-0.0629372	-0.157458	-0.182075	-0.63784	-0.386654	-0.150524	-0.111505	-0.532256	-0.567714	-0.227698	-0.213704	0.316083	-0.611069	-0.163697	-0.122819	-0.142027	-0.152206	0.294642	0.00333107	-0.0333112	0.336808	0.127314	0.0714368	-0.0255216	0.345214	0.158212	0.290939	0.229075	0.300824	-0.000433474	-0.0551406	-0.555871	-0.334877
CYP21A2	-0.142923	0.383351	0.201435	0.417613	-0.361368	0.344554	0.0883359	0.167465	-0.447027	-0.717849	-0.619785	-0.622724	-0.69067	-0.913392	-0.758061	-0.35593	-0.178889	-0.449778	-0.427411	-0.474521	-0.105402	-0.461957	-0.216355	-0.411086	-0.516936	-0.630168	-0.465209	0.096544	-0.487917	-0.136785	-0.162879	-0.0226758	0.0511702	0.293877	0.404977	-0.27678	0.230061	0.103858	-0.160585	-0.225402	0.164502	-0.119007	0.256923	0.0981459	0.255799	-0.210895	-0.0536412	-0.668197	-0.630853
ATF6B	-0.065119	-0.0750802	-0.330906	0.0205007	-0.565654	-0.217287	-0.300376	-0.180159	-0.171368	-0.39044	-0.4303	-0.593067	-0.684832	-0.693133	-0.298585	-0.0479936	0.0435373	-0.0890548	-0.0610497	0.0378095	0.521866	-0.140954	0.208115	0.173578	-0.287176	-0.682373	-0.361211	0.0488829	-0.297189	-0.147742	-0.00856063	0.0607262	-0.00301455	0.323466	0.133199	0.0246263	0.502277	0.588666	0.37441	0.294212	0.599922	0.109851	0.55838	0.351903	0.475854	0.0488546	-0.0541891	-0.313281	-0.398238
ENSSSCG00000001431	-0.0785943	0.0931112	-0.683958	-0.563154	-0.547133	-0.215922	-0.117385	-0.478547	0.414803	0.401182	-0.175533	0.0844277	0.0717827	-0.00675084	0.0568717	0.368674	0.616374	0.345729	0.444188	0.319607	0.349143	0.737436	0.468496	0.223776	0.240641	-0.116259	0.0659724	-0.371903	-0.15225	-0.213216	-0.158809	-0.423976	-0.239405	0.0228837	-0.372528	0.0581694	0.013309	0.542742	0.00993367	0.178798	0.476295	0.50447	0.215444	0.470956	-0.0639847	0.00168744	-0.242622	0.346649	0.32922
ENSSSCG00000001433	-0.0987953	0.0565775	0.328775	-0.211061	0.358719	0.359415	0.328237	0.28352	0.11897	0.505509	0.265308	0.504541	0.344977	0.239921	-0.10064	0.161776	0.0456385	-0.25845	0.112657	-0.164594	-0.614182	0.154585	-0.378641	0.0536811	0.27076	-0.0185015	-0.205654	-0.234788	-0.252857	-0.604037	-0.533344	-0.0795735	-0.24408	-0.589803	-0.616321	0.0152104	-0.327961	-0.122902	-0.187945	0.0392375	0.00280988	0.238916	0.14343	-0.165468	-0.202742	0.439627	0.342429	0.309467	0.45132
EGFL8	-0.1482	0.126164	0.156293	0.159462	-0.070445	-0.0210763	0.439097	0.175413	-0.151233	0.051062	0.350947	0.565638	0.109454	0.201957	-0.175256	-0.447995	-0.146686	-0.196868	-0.195525	0.372767	0.282441	0.164862	0.00640014	0.253102	0.210629	-0.188921	-0.0785131	-0.62235	0.245964	0.160547	0.0146567	0.241205	0.506649	-0.0917126	0.292559	-0.0933592	-0.131666	0.31232	-0.275521	0.0707863	-0.377737	-0.260621	-0.0509618	0.195832	-0.0416659	0.215134	0.443564	0.329843	0.342872
AGPAT1	-0.172619	0.0576672	-0.216824	0.108614	-0.213647	-0.0712362	0.0158039	0.0546219	-0.379013	-0.467412	-0.130779	-0.454975	-0.688556	-0.545711	-0.0318859	-0.0990261	0.0967834	0.0213249	0.118158	0.277155	0.436946	-0.0195859	0.449055	0.172417	-0.311082	-0.496448	-0.00908618	0.28036	-0.0381608	-0.0953496	0.320269	0.345338	0.17585	0.60931	0.423322	0.0125729	0.481839	0.440142	0.494221	0.273969	0.256782	-0.314152	0.0933837	0.283873	0.157666	-0.0903935	-0.394273	-0.469462	-0.308269
RNF5	0.137856	0.534429	0.489017	0.0340019	0.102999	-0.240112	0.466397	0.107712	-0.167489	0.267607	0.316816	0.621384	0.172392	0.0842998	-0.103089	-0.177463	0.0276576	-0.278294	0.2216	0.481645	-0.0549997	-0.121551	-0.386376	-0.123519	-0.307294	0.15075	0.129821	-0.539991	-0.290132	-0.340783	-0.174774	-0.00868483	0.671256	-0.081275	0.072922	-0.261947	-0.285163	0.291633	-0.261244	0.147775	-0.206632	0.0330834	0.115502	-0.0583101	-0.439017	0.453474	0.285289	0.368617	0.391817
AGER	-0.134834	0.415486	-0.134831	-0.206449	-0.543259	-0.00464954	-0.216116	-0.41163	0.221179	-0.280756	-0.726332	-0.40793	-0.330409	-0.363651	-0.454329	0.236553	0.383192	0.250443	0.109243	-0.37031	-0.206502	0.0037084	-0.195703	-0.549039	-0.528621	0.0299753	-0.00171246	0.0370331	-0.498475	0.0978481	-0.0406962	-0.440813	0.00726965	0.157919	0.0592108	-0.534076	-0.0972937	-0.0384027	-0.354035	-0.121361	-0.0291574	0.366065	0.221828	0.403566	0.104151	-0.00644379	-0.0446516	-0.0717484	-0.0731135
PBX2	0.32858	0.242382	0.410272	-0.104907	0.233658	-0.360303	-0.054577	-0.0869811	0.0743928	0.202788	0.115198	0.217558	0.168482	0.2167	0.101787	0.189711	-0.0298991	0.0263171	0.266986	0.107622	-0.255589	-0.364282	-0.533982	-0.285415	-0.500829	0.508442	0.186498	-0.0667757	-0.353468	-0.150436	-0.0451306	-0.0644614	0.46395	-0.0890417	-0.0981779	-0.304335	-0.282092	-0.101608	-0.0493984	0.224651	-0.216196	0.20677	0.181861	-0.0725192	-0.184469	0.503226	0.274152	0.32152	0.312276
GPSM3	0.290722	-0.527071	-0.503511	-0.486961	-0.107716	-0.516751	-0.459525	-0.136712	0.780238	0.548141	0.361653	0.308553	0.0143839	0.468586	0.345677	-0.147297	-0.165226	0.409172	0.145747	0.137369	0.169045	0.292021	0.420459	-0.113472	-0.0397978	0.60717	0.628169	0.393772	0.425976	0.555448	0.620925	0.0914017	0.0706641	0.294804	0.0640599	0.554756	0.472889	0.165383	0.401913	0.0971959	0.0452698	-0.118596	-0.233822	0.0167992	-0.00206307	-0.0182454	-0.0744193	-0.0473606	0.0869578
NOTCH4	0.0359104	0.285397	0.132346	0.339527	-0.161308	0.212122	0.0482588	0.146047	-0.392029	-0.229921	-0.385868	-0.490809	-0.278165	-0.775799	-0.482571	0.0183324	-0.1185	-0.598654	-0.420368	-0.314753	-0.0655599	-0.267171	-0.217798	0.00174112	-0.260212	-0.619719	-0.634618	-0.351901	-0.751689	-0.525348	-0.673049	-0.0646003	-0.0406504	0.0716909	-0.153674	0.0524232	0.126721	0.399826	0.0247659	0.204044	0.628383	0.300856	0.493922	0.0981029	0.420115	0.0671265	0.167653	-0.207503	-0.277071
ENSSSCG00000001444	-0.0983412	-0.425122	-0.199113	-0.089105	0.000528601	-0.378274	-0.226542	-0.0173235	0.217206	-0.118283	0.277165	0.0652527	-0.31966	0.287307	0.388075	-0.279132	-0.0917145	0.466075	0.167563	0.308336	0.306053	0.00989566	0.433762	-0.0531125	-0.159613	0.362533	0.72324	0.727728	0.738252	0.747057	0.98666	0.418754	0.227433	0.479427	0.580065	0.226612	0.508016	-0.1052	0.391887	-0.0367544	-0.351842	-0.604854	-0.453565	-0.113778	-0.0811634	-0.197758	-0.270634	-0.326919	-0.234868
HLA-DRA	0.040045	-0.284627	-0.119997	-0.0948847	0.21295	-0.348813	-0.0366834	0.215683	0.31063	0.230334	0.576705	0.352258	-0.153324	0.386732	0.384294	-0.330821	-0.234594	0.270373	0.0319078	0.324205	0.0909205	0.175364	0.438234	-0.100333	-0.256471	0.558229	0.805855	0.444903	0.530677	0.652389	0.825049	0.548404	0.503911	0.607746	0.521258	0.442251	0.495489	0.116199	0.425796	0.193954	-0.341822	-0.60363	-0.554393	-0.0287038	-0.0759516	-0.00881685	-0.0838696	-0.20488	0.0889468
ENSSSCG00000001455	0.344255	0.212209	0.26333	0.288604	0.496097	0.381736	0.427694	0.714602	-0.0060607	0.207296	0.512027	0.369592	0.0864722	0.0486546	-0.154623	-0.670779	-0.673299	-0.466276	-0.483076	-0.266105	-0.509828	-0.0345712	0.0953764	-0.507828	-0.206916	0.410358	0.254403	0.0840119	0.0393126	0.153191	0.160851	0.313889	0.369922	0.454421	0.445227	0.431247	0.138829	-0.070778	-0.0111143	-0.255943	-0.317875	-0.599992	-0.671881	-0.236333	-0.278192	-0.300353	-0.131315	-0.529142	-0.0354722
ENSSSCG00000001456	-0.00981491	-0.104668	-0.104855	-0.253709	0.0714858	-0.328838	0.0581589	0.119804	0.260327	0.130183	0.47899	0.414831	-0.260543	0.381715	0.209366	-0.290509	-0.0988502	0.353483	0.25031	0.40014	0.142243	0.204593	0.330832	-0.077561	-0.315386	0.403808	0.621353	0.275915	0.397277	0.463399	0.787169	0.488327	0.634617	0.501488	0.518657	0.0394342	0.283854	0.191534	0.316818	0.269051	-0.513	-0.530799	-0.330319	0.28759	-0.135066	0.254072	0.00778828	-0.0486613	0.331149
SLA-DQB1	-0.0728727	0.0304186	-0.180529	-0.0108803	0.200443	-0.114973	0.189157	0.323506	-0.00905251	0.0418551	0.443367	0.0902318	-0.388123	-0.0246727	0.289907	-0.224452	-0.0431944	0.145561	0.11192	0.379169	0.0929324	0.304855	0.650792	-0.0467745	-0.37299	0.2276	0.667137	0.394862	0.230342	0.270367	0.664008	0.590464	0.485164	0.891091	0.565034	0.388389	0.547953	0.351536	0.556403	0.317736	-0.107959	-0.622137	-0.531645	0.161612	-0.102864	-0.105033	-0.410434	-0.423993	0.0443378
ENSSSCG00000001458	0.295126	0.0520382	-0.0809587	-0.280946	0.0312109	-0.244213	-0.0292837	0.121371	0.160249	0.0180451	0.262927	0.160785	-0.390837	0.0925735	-0.00265783	-0.286972	-0.224161	0.184211	0.296423	0.182187	0.053827	-0.0613621	0.163095	-0.271788	-0.511539	0.281506	0.297854	0.327249	0.0211631	0.0818017	0.585296	0.298004	0.543984	0.496212	0.426535	-0.108469	0.21606	0.199995	0.372795	0.205648	-0.30733	-0.379069	-0.0693052	0.327935	-0.173288	0.259121	-0.148978	-0.264016	0.188751
HLA-DOB	0.0334657	-0.813878	-0.765105	-0.378905	-0.0183046	-0.166402	-0.562032	-0.277174	0.383212	0.188597	0.127303	-0.23705	0.127513	0.410386	0.587544	0.382079	0.0864387	0.552155	0.154693	0.0652105	0.460555	0.447261	0.650503	0.625509	0.62656	0.0245027	0.0141083	0.313844	0.539083	0.27371	0.275602	0.108246	-0.558322	-0.0339571	-0.32108	0.434464	0.233825	-0.000355112	0.574569	0.254118	0.27749	0.0793482	-0.0255859	0.229447	0.378409	-0.133914	-0.211308	0.137781	0.103953
PSMB9	0.515821	-0.00582302	-0.244853	-0.299157	0.118656	-0.0346732	0.0293873	0.344995	0.293024	0.474219	0.417424	0.261433	-0.144314	-0.021589	-0.0852851	-0.317742	-0.415144	-0.2153	0.010728	-0.0121607	-0.101491	0.179143	0.290433	-0.164908	-0.232183	0.155169	0.0325662	0.00970819	-0.249141	-0.284612	0.0754838	0.188158	0.258884	0.412329	0.0201298	0.435134	0.314108	0.497458	0.462468	0.265517	0.240371	-0.148485	-0.00774043	0.250327	-0.0702804	0.175099	-0.120558	-0.288826	0.238839
SLA-DMB	0.00858949	0.134449	0.246464	0.25096	0.533951	0.107489	0.430639	0.684237	-0.103818	0.207987	0.640268	0.319494	-0.170372	-0.0137868	0.14741	-0.412971	-0.355526	-0.287902	-0.231026	0.151315	-0.331287	0.100885	0.306802	-0.215338	-0.400954	0.324771	0.586826	0.242983	0.070722	0.148261	0.363692	0.658152	0.561871	0.725247	0.48427	0.55223	0.452453	0.216698	0.371373	0.221883	-0.164398	-0.671969	-0.628385	-0.173855	-0.148747	-0.044072	-0.13133	-0.446755	0.0428664
SLA-DMA	-0.136449	-0.276522	-0.222895	-0.188681	0.0130194	-0.182928	-0.117275	0.254806	0.307358	0.15963	0.266363	0.0181204	-0.557983	-0.125699	0.144909	-0.245019	-0.0765238	0.131212	0.091794	0.0989568	-0.0731033	0.167807	0.488479	-0.208976	-0.410931	0.169244	0.669687	0.745802	0.210629	0.278369	0.657897	0.447823	0.120458	0.684427	0.332683	0.583224	0.829549	0.270251	0.604536	0.172891	0.173406	-0.464378	-0.311345	-0.0949121	0.005888	-0.0751428	-0.306941	-0.604374	-0.260186
BRD2	0.385022	0.162119	0.535648	0.226357	-0.0405467	-0.202214	0.0754681	0.0851868	-0.0475644	-0.0889419	0.0674778	0.371604	0.0721516	0.0861859	-0.360689	-0.640347	-0.526014	-0.329421	-0.204142	-0.0529934	-0.0457451	-0.67659	-0.640424	-0.475265	-0.283054	0.222494	-0.0599096	-0.118199	0.0474747	0.181562	0.0981155	-0.1242	0.449859	-0.249428	0.349628	-0.285609	-0.191233	-0.21254	-0.435321	-0.431842	-0.434404	-0.169738	0.0805256	-0.364662	-0.296674	0.0850476	0.355814	-0.0402861	-0.203461
SLA-DOA	0.278046	0.0461431	0.00716018	0.146072	0.30772	-0.248918	0.321135	0.382931	-0.0609134	0.301563	0.739367	0.506726	0.0744763	0.229722	0.301412	-0.481729	-0.361031	-0.15345	-0.0860928	0.551295	0.257441	0.166802	0.425559	0.0817056	-0.109394	0.326868	0.477729	-0.139986	0.300073	0.226491	0.408762	0.496815	0.684796	0.56861	0.492092	0.471324	0.279945	0.425647	0.32936	0.237372	-0.162205	-0.55132	-0.478287	-0.0268321	-0.229221	-0.0383203	-0.105188	-0.0846709	0.199935
COL11A2	-0.188793	0.17819	0.560428	0.284596	0.0483732	0.112219	0.496507	0.548337	-0.184904	-0.0376929	0.304146	0.502811	-0.346622	-0.203674	-0.464976	-0.7995	-0.395955	-0.535307	-0.275915	0.0637053	-0.23018	-0.296394	-0.275181	-0.315579	-0.313166	-0.191134	0.129451	0.0337433	0.0718818	0.0202848	0.16748	0.354805	0.4642	0.082166	0.467644	0.091674	0.298378	0.153498	-0.170171	-0.201879	-0.26678	-0.539303	-0.105714	-0.340969	-0.235489	0.145422	0.308706	-0.369698	-0.218979
RXRB	-0.460882	0.0492426	0.102405	0.129847	-0.200926	0.237775	0.365383	0.311511	-0.0559229	0.0603221	0.094053	0.287736	-0.212987	-0.1979	-0.498006	-0.31917	-0.0831256	-0.390906	-0.443461	-0.0497855	-0.0440655	0.264291	-0.0266716	0.219045	0.0903462	-0.557134	-0.293129	-0.533185	-0.131153	-0.0274589	-0.290344	0.295862	0.222449	-0.0698695	0.0377941	0.114647	0.17627	0.485554	-0.175234	0.248238	0.0285687	-0.0798446	0.195736	0.298086	0.381285	0.348577	0.646842	0.127401	0.220284
SLC39A7	0.325656	0.0940243	-0.127095	0.100825	-0.488461	0.0899439	-0.249274	-0.0666104	-0.0227718	-0.356969	-0.515474	-0.435166	-0.369089	-0.55323	-0.654993	-0.386123	-0.374917	-0.311441	-0.372236	-0.493907	0.11136	-0.39012	-0.18094	-0.355135	-0.241862	-0.377514	-0.57732	-0.0573902	-0.361353	-0.0556427	-0.17317	-0.288137	-0.0761401	0.0509847	0.164985	-0.150186	0.115515	0.137739	-0.137304	-0.284518	0.251272	0.121438	0.397925	0.180637	0.250177	-0.186719	0.0207671	-0.42533	-0.459621
HSD17B8	0.429245	-0.344919	-0.231073	-0.510788	0.420322	-0.351285	-0.0980868	0.00531658	0.539378	0.887739	0.732754	0.6648	0.568194	0.777447	0.681974	0.174507	-0.0322389	0.278493	0.456314	0.40874	-0.0183988	0.388391	0.265478	0.191944	0.314269	0.706116	0.502666	0.0627138	0.315485	-0.0735556	0.190378	0.0286774	-0.0159897	-0.102639	-0.392013	0.490988	-0.0361158	0.0442102	0.367794	0.211741	0.0333035	0.0533833	-0.253683	-0.173494	-0.391336	0.190155	-0.128103	0.370856	0.536151
RING1	0.136177	0.275199	-0.107794	0.299889	-0.0452867	0.396595	0.0764002	0.308428	-0.301822	-0.274777	-0.282807	-0.575048	-0.391664	-0.761842	-0.371834	-0.156111	-0.224619	-0.45732	-0.410011	-0.409211	-0.150864	-0.0831034	0.213035	-0.228146	-0.298857	-0.389194	-0.333608	0.0584635	-0.52138	-0.311662	-0.27681	0.0375511	-0.102401	0.517356	0.150348	0.255272	0.319701	0.280074	0.207781	-0.00539184	0.503152	-0.0661678	0.00543766	0.109107	0.22999	-0.367265	-0.361057	-0.668593	-0.425072
BMP5	0.179995	-0.681313	-0.36031	-0.1391	0.161282	-0.166555	-0.251132	0.040677	0.405252	0.51598	0.469289	0.301844	0.404379	0.50031	0.458834	-0.093631	-0.250034	0.0954407	-0.138892	0.105185	0.223711	0.287146	0.383368	0.365537	0.616969	0.243426	0.195266	0.0963506	0.590061	0.314796	0.15501	0.0991673	-0.338511	-0.155654	-0.232214	0.734445	0.248451	0.00211373	0.2832	-0.0269334	0.207366	-0.0715991	-0.249031	-0.292496	0.0700883	-0.210406	0.00290228	0.109487	0.00729829
HMGCLL1	0.135728	-0.0796785	0.0535118	0.300574	0.472945	-0.145934	0.149811	0.140437	-0.399269	0.0566687	0.42874	0.00302103	0.268384	0.0930346	0.695576	0.0893281	0.0200511	-0.0365092	0.158155	0.5523	0.300354	-0.021711	0.368702	0.359119	0.222415	0.154064	0.348515	0.172282	0.348916	-0.0894199	0.151957	0.229385	-0.0163106	0.23484	0.0845763	0.429043	0.114591	-0.0142582	0.390819	0.0546355	0.201901	-0.267434	-0.411041	-0.503745	-0.315346	-0.377173	-0.543399	-0.0881242	-0.19969
GFRAL	-0.138891	-0.191746	-0.144757	-0.167327	-0.0365515	0.168222	-0.332443	-0.0742281	0.180513	-0.0151209	-0.374737	-0.484718	-0.229192	-0.312052	-0.000231316	0.363546	0.208387	0.0831925	0.10065	-0.436787	-0.362162	-0.0383873	0.00529413	-0.183983	-0.0946255	-0.0781109	0.0130932	0.600244	-0.22647	-0.213717	-0.110148	-0.194224	-0.654463	-0.0174429	-0.369704	0.200124	0.27321	-0.217295	0.214283	-0.0986614	0.481183	0.246699	0.113004	-0.231088	0.120756	-0.174443	-0.307089	-0.377614	-0.396364
FAM83B	-0.0287537	-0.158314	0.0192066	0.0528522	-0.0842601	-0.0430287	-0.0428191	0.246004	0.143507	-0.262614	0.10614	0.0465006	-0.524033	-0.0399687	-0.18503	-0.656659	-0.390852	0.0725752	-0.155522	-0.114892	-0.0279673	-0.204629	0.161716	-0.456107	-0.391431	0.173574	0.418629	0.643826	0.418457	0.604232	0.788473	0.349826	0.30063	0.486118	0.721713	0.0993323	0.490342	-0.11172	0.133309	-0.280963	-0.420055	-0.681715	-0.373269	-0.0837513	-0.0770603	-0.217311	-0.13704	-0.648604	-0.38813
TINAG	-0.0983412	-0.425122	-0.199113	-0.089105	0.000528601	-0.378274	-0.226542	-0.0173235	0.217206	-0.118283	0.277165	0.0652527	-0.31966	0.287307	0.388075	-0.279132	-0.0917145	0.466075	0.167563	0.308336	0.306053	0.00989566	0.433762	-0.0531125	-0.159613	0.362533	0.72324	0.727728	0.738252	0.747057	0.98666	0.418754	0.227433	0.479427	0.580065	0.226612	0.508016	-0.1052	0.391887	-0.0367544	-0.351842	-0.604854	-0.453565	-0.113778	-0.0811634	-0.197758	-0.270634	-0.326919	-0.234868
MLIP	-0.278414	-0.096738	-0.245751	0.259214	-0.228271	0.054203	-0.247611	-0.144778	-0.374192	-0.522971	-0.465788	-0.828558	-0.406698	-0.570484	-0.0382588	0.348661	0.182919	-0.00427825	-0.230094	-0.119409	0.335704	-0.0406126	0.225669	0.385281	-0.0633629	-0.611105	-0.396227	0.00915355	-0.254738	-0.0513515	-0.195141	0.152562	-0.187748	0.255495	-0.0089347	0.00889594	0.264268	0.255123	0.314967	0.380953	0.481294	0.157041	0.326958	0.325897	0.677052	-0.0720582	-0.038404	-0.137321	-0.291245
LRRC1	-0.293371	-0.131572	-0.599276	-0.613515	-0.550669	-0.382884	-0.361444	-0.553919	0.475956	0.0451981	-0.293445	-0.133076	-0.358799	0.0147058	0.20061	0.328045	0.677344	0.7259	0.686716	0.299068	0.299269	0.444002	0.461841	-0.0460172	-0.111155	0.0865461	0.528922	0.480754	0.206558	0.202059	0.528437	-0.231107	-0.240641	0.241622	-0.0086605	-0.0879011	0.312146	0.149269	0.200318	0.0158683	0.162442	0.147437	0.0328424	0.2546	-0.149058	-0.0875432	-0.473851	-0.0434267	-0.0514838
KLHL31	0.34585	-0.235161	-0.180138	-0.430311	0.261219	-0.246016	-0.033576	-0.141253	0.308833	0.466395	0.536373	0.58461	0.547419	0.86366	0.452417	0.148001	-0.0453155	0.389245	0.395988	0.376047	0.213205	0.296067	0.0876639	0.362084	0.428806	0.454411	0.063336	-0.290137	0.363419	0.0353134	0.158545	0.034751	0.185575	-0.318501	-0.220673	-0.133566	-0.454168	-0.0620323	0.0767121	0.227222	-0.434862	0.0439889	-0.0465022	0.291298	-0.209812	0.386619	0.174467	0.658755	0.78511
GCLC	0.251633	-0.468151	-0.330969	-0.428691	-0.228435	-0.445384	-0.60941	-0.444728	0.700881	0.182403	-0.0378373	0.114441	0.16626	0.601742	0.173481	0.0412208	-0.0977471	0.582739	0.115265	-0.136497	0.137919	0.0050927	-0.0442089	-0.171776	0.035644	0.598094	0.275132	0.247245	0.401478	0.696628	0.477991	-0.185383	-0.0109861	-0.158305	-0.00134613	-0.0926399	-0.0487996	-0.301769	-0.0516185	-0.107645	-0.356899	0.118799	-0.00904565	0.147732	0.118082	0.0809351	0.214853	0.263832	0.149965
ENSSSCG00000001489	0.280557	0.031886	-0.21699	-0.258862	-0.638793	-0.118663	-0.47948	-0.378974	0.403565	-0.0163056	-0.648887	-0.313249	-0.202553	-0.37846	-0.563748	-0.0570171	-0.046935	-0.0657674	-0.0790716	-0.521992	-0.0644053	-0.254356	-0.332588	-0.490708	-0.24871	-0.110228	-0.349621	0.0179364	-0.455046	-0.0841031	-0.253856	-0.633161	-0.320149	-0.206106	-0.224055	-0.155218	0.0559887	0.0450316	-0.259833	-0.323118	0.400524	0.522934	0.529247	0.0663054	0.141665	-0.061889	0.0715499	-0.171891	-0.359562
KHDRBS2	-0.331508	-0.163297	-0.192643	-0.266089	-0.0854928	-0.313086	-0.0592429	-0.060197	0.185056	-0.0444248	0.218127	0.128532	-0.37861	0.266709	0.157063	0.0812018	0.166139	0.472992	0.211257	0.33717	0.234097	0.313419	0.294448	0.229182	-0.278291	0.0858198	0.361258	0.0887158	0.21405	0.428879	0.569089	0.541463	0.563141	0.395793	0.325756	-0.148514	0.236773	0.30643	0.336583	0.616427	-0.402611	-0.272974	-0.0111491	0.637764	0.316974	0.526303	0.305339	0.225734	0.49441
PRIM2	0.12872	0.46109	0.462218	0.158889	0.183149	-0.181273	0.522772	0.124246	-0.243485	0.373815	0.380659	0.646667	0.403822	0.0791382	0.0832331	-0.164582	0.0824047	-0.377536	0.189326	0.573304	0.00586662	-0.0583607	-0.262675	-0.00213857	0.00534579	0.124872	0.19016	-0.528608	-0.119896	-0.404938	-0.292224	-0.131297	0.36386	-0.19165	-0.058346	0.0222353	-0.256055	0.218838	-0.289667	-0.0679169	0.0305737	0.0577306	-0.0508091	-0.436076	-0.607158	0.111821	0.0444329	0.320936	0.166786
ZNF451	-0.194728	-0.342207	0.0713563	-0.340888	-0.328579	-0.419738	-0.496579	-0.473513	0.350116	-0.142646	-0.319124	-0.0439756	-0.197275	0.244316	-0.0415615	0.209867	0.19859	0.466518	0.322914	-0.0705981	0.0526302	-0.31865	-0.461065	-0.0855213	-0.176925	0.103003	0.070946	0.352246	0.151997	0.30292	0.290247	-0.145347	-0.0653514	-0.43328	-0.121839	-0.473821	-0.0454795	-0.319067	-0.113867	-0.00502341	-0.266263	0.23439	0.44232	0.0197987	0.15809	0.447936	0.425001	0.28199	-0.0140012
BEND6	-0.190559	-0.592689	-0.688634	-0.374175	-0.579172	-0.660203	-0.710125	-0.56999	0.487739	0.0141921	-0.236771	-0.338706	-0.369131	-0.0147404	0.356371	0.221645	0.364166	0.619698	0.291832	0.278164	0.622311	0.223562	0.527539	0.195432	-0.0260493	0.0271235	0.480891	0.54307	0.408567	0.549058	0.587797	-0.0370365	-0.268303	0.28672	0.0340796	0.348291	0.66621	0.257345	0.461212	0.156446	0.447529	0.116946	0.118031	0.0582033	0.295224	-0.174645	-0.248745	-0.0831777	-0.365788
DST	-0.198455	0.285572	0.169238	0.393383	-0.558582	0.14349	-0.102564	-0.100231	-0.371356	-0.719056	-0.788024	-0.675359	-0.593311	-0.868344	-0.746089	-0.19852	-0.0509421	-0.362433	-0.431228	-0.441368	0.0594827	-0.513095	-0.364826	-0.291098	-0.434696	-0.674306	-0.549333	-0.0631517	-0.493098	-0.0434789	-0.281922	-0.18468	-0.0189721	0.0611012	0.249057	-0.365465	0.154518	0.10856	-0.287955	-0.188627	0.254439	0.14511	0.484135	0.0975881	0.412822	-0.118151	0.168957	-0.392983	-0.635296
ENSSSCG00000001500	0.459054	0.122697	0.173899	0.205233	-0.0502525	0.0408553	0.163666	0.261113	0.0942887	0.15158	0.190653	0.395125	0.164632	0.0103155	-0.367802	-0.773424	-0.61554	-0.458426	-0.428731	-0.159896	-0.0567482	-0.253398	-0.175083	-0.437882	-0.0173051	0.178743	-0.0516695	-0.214284	0.0883636	0.177628	0.0076281	-0.141438	0.228255	-0.0147507	0.312641	0.195854	0.00531833	0.0103193	-0.335223	-0.510157	-0.146087	-0.233222	-0.195303	-0.304183	-0.280127	-0.290819	0.0801209	-0.258044	-0.234737
VPS52	0.0886971	0.307138	0.211356	-0.0257708	0.218257	-0.0278825	0.303085	0.0224052	-0.352322	0.196356	0.147641	0.150828	0.193358	-0.121252	0.216512	0.274243	0.297261	-0.197822	0.468852	0.447838	0.0306095	-0.0212846	-0.0923447	0.235497	0.086544	-0.168013	-0.0896857	-0.208058	-0.288229	-0.809389	-0.391449	-0.149881	-0.080121	-0.199806	-0.361289	-0.0519334	-0.21961	0.173569	0.0946394	0.122691	0.35669	0.228824	0.199344	-0.249358	-0.444869	0.14135	-0.278797	0.17719	0.113209
RPS18	0.150795	0.069937	0.608672	0.477529	0.911555	0.398306	0.602354	0.74233	-0.458158	0.0576631	0.750291	0.463914	0.363923	0.36073	0.236609	-0.377613	-0.557897	-0.412414	-0.2904	0.0745195	-0.358085	-0.197832	-0.107378	0.0726959	0.16627	0.255715	0.0701177	-0.035621	0.293415	-0.053149	0.0432766	0.551451	0.356303	0.012067	0.261976	0.175012	-0.232192	-0.335596	0.03204	-0.0492941	-0.56523	-0.641394	-0.579426	-0.39044	-0.301858	-0.00817057	0.0698236	-0.0878961	0.203663
B3GALT4	-0.125132	0.798537	0.369421	0.393665	-0.0886468	0.285483	0.304219	0.0394681	-0.396483	-0.353076	-0.511638	-0.375795	-0.146247	-0.659488	-0.42259	0.0949167	0.226258	-0.340349	-0.190109	-0.264965	-0.405099	-0.211291	-0.313643	-0.528439	-0.555799	-0.0970478	-0.0569145	-0.197816	-0.696621	-0.2477	-0.413594	-0.277905	0.153357	0.265029	0.155587	-0.323473	-0.165248	-0.0241359	-0.430377	-0.180058	0.103273	0.178413	-0.03094	-0.0619181	-0.0995319	-0.232092	-0.169176	-0.240102	-0.272552
WDR46	-0.167891	-0.290897	-0.46276	-0.161953	-0.393972	-0.258939	-0.326536	-0.186169	0.0402341	-0.154975	-0.146524	-0.36427	-0.461392	-0.21079	-0.0914139	0.193846	0.0647184	0.159303	-0.0947648	0.0982222	0.532138	0.21686	0.306948	0.53384	-0.0823558	-0.518659	-0.361692	-0.242251	-0.179324	0.0599768	0.00147357	0.334333	0.198281	0.240126	-0.0174443	0.0114197	0.335393	0.660186	0.465146	0.761369	0.314296	0.152803	0.549176	0.804026	0.808251	0.481146	0.401689	0.202033	0.2542
ENSSSCG00000001505	0.160077	0.0164665	0.300336	-0.115465	0.55328	-0.0287521	0.489655	0.389555	0.0337165	0.544335	0.850861	0.912735	0.421771	0.631971	0.328549	-0.263989	-0.192739	-0.0890641	0.257274	0.489307	-0.133777	0.177189	0.00604848	0.141095	0.234249	0.390084	0.336096	-0.170248	0.346848	-0.155775	0.159132	0.296775	0.373661	-0.147926	0.00751216	0.155247	-0.207658	0.00127245	0.0409376	0.0661689	-0.434356	-0.355433	-0.351459	-0.220768	-0.562959	0.290487	0.0951716	0.281657	0.545136
RGL2	0.0837162	0.396892	0.696213	0.258738	0.517597	0.382794	0.477399	0.451049	-0.187179	0.0419019	0.205373	0.355223	0.199389	0.0535791	-0.118652	-0.307386	-0.222286	-0.348084	-0.0302591	-0.209393	-0.737637	-0.35636	-0.45599	-0.608166	-0.211143	0.385281	0.259323	0.256953	-0.0389565	-0.172532	-0.0224222	-0.0507203	0.0720582	-0.107937	0.144866	-0.0957265	-0.252904	-0.562697	-0.374434	-0.546223	-0.42721	-0.310905	-0.456244	-0.663684	-0.657649	-0.189193	-0.170352	-0.321497	-0.167552
TAPBP	0.185925	0.261651	0.346356	0.521544	0.246717	0.339106	0.389692	0.670931	-0.490443	-0.0912678	0.177822	-0.0906553	-0.270162	-0.620027	-0.404005	-0.504916	-0.568286	-0.856081	-0.585831	-0.191854	-0.197198	-0.308539	-0.0662412	-0.100415	-0.285522	-0.425774	-0.374107	-0.197308	-0.458647	-0.428089	-0.371452	0.346551	0.270512	0.338218	0.211304	0.388876	0.31322	0.40476	0.189992	0.116449	0.358359	-0.283033	0.0418227	-0.15154	0.149084	-0.0359276	0.0733177	-0.524126	-0.287424
DAXX	-0.116853	0.323202	0.0286305	0.0469197	-0.490386	-0.13793	-0.251017	-0.547732	-0.169795	-0.682767	-0.760357	-0.548712	-0.278092	-0.28724	-0.263902	0.217589	0.347014	0.330691	0.183556	-0.124049	0.187764	-0.350645	-0.307861	-0.291765	-0.369581	-0.0976298	-0.14368	0.0720358	-0.185175	0.195883	0.102	-0.38572	0.0513082	-0.0200196	0.242837	-0.825354	-0.287409	-0.274823	-0.382169	-0.227076	-0.247007	0.23235	0.27527	0.251246	0.0524542	-0.0865539	-0.0883387	0.0241196	-0.251789
KIFC1	0.0583221	0.121684	-0.259108	-0.164303	-0.64789	-0.158039	-0.235041	-0.348236	0.294141	-0.222141	-0.471381	-0.134282	-0.303181	-0.233635	-0.366886	-0.333788	0.0794135	0.192131	0.0810075	-0.136151	0.165704	-0.0816873	0.0424983	-0.546647	-0.231203	0.0503727	0.172719	0.258213	0.100831	0.357621	0.352615	-0.44519	-0.0917833	0.146323	0.34213	-0.204082	0.159806	-0.0525442	-0.309878	-0.573516	-0.0364954	0.00154817	-0.0182308	-0.00899603	-0.226778	-0.43095	-0.32233	-0.365551	-0.474227
PHF1	0.298865	0.030786	-0.245742	-0.445328	0.0622252	-0.182762	-0.334517	-0.382601	0.223696	0.357528	-0.15567	-0.20188	0.29321	0.114843	0.289394	0.803567	0.371526	0.256877	0.46417	-0.00985779	-0.0832648	0.156575	-0.0907132	0.171334	0.00730437	0.182799	-0.184637	-0.162465	-0.529132	-0.55485	-0.445927	-0.363864	-0.2674	-0.224925	-0.725271	-0.125432	-0.320209	0.0708631	0.210916	0.41999	0.425544	0.715773	0.430365	0.269891	0.0760307	0.359001	-0.0604754	0.463226	0.437584
CUTA	0.299	0.363032	0.709975	0.465058	0.756752	0.45689	0.719468	0.840335	-0.41599	0.16457	0.651319	0.548904	0.263213	0.0865337	-0.157436	-0.576157	-0.671077	-0.725462	-0.404993	-0.0769937	-0.540997	-0.274194	-0.301108	-0.223101	-0.0912792	0.167056	-0.0866579	-0.262251	-0.118889	-0.305469	-0.211984	0.391808	0.493384	0.0460957	0.24315	0.15342	-0.217003	-0.1005	-0.123678	-0.0980445	-0.403886	-0.511584	-0.396839	-0.339824	-0.357354	0.0845201	0.176004	-0.194835	0.187898
SYNGAP1	-0.102074	0.472948	-0.0493043	-0.0885497	-0.661808	-0.101468	-0.21766	-0.553913	-0.0168385	-0.419637	-0.875068	-0.508099	-0.308618	-0.550215	-0.434363	0.240064	0.488626	0.147256	0.240085	-0.189466	0.0245513	-0.218834	-0.301925	-0.462231	-0.43033	-0.188681	-0.132627	0.0162689	-0.493037	-0.12516	-0.167788	-0.650238	-0.162115	-0.0298172	-0.00320249	-0.613321	-0.146729	-0.0510333	-0.425459	-0.31113	0.19531	0.48057	0.392496	0.120413	-0.0786157	-0.160769	-0.223484	-0.0939134	-0.371943
BAK1	-0.579741	0.398581	0.176809	-0.163986	0.00768102	0.523521	0.509091	0.170196	0.00882829	0.140711	-0.0885713	0.271555	-0.0148882	-0.086909	-0.322972	0.194089	0.46225	-0.0744388	0.145381	-0.137432	-0.567842	0.452802	-0.113016	-0.0802179	0.0782736	-0.240236	-0.0364446	-0.223941	-0.294093	-0.402544	-0.368356	-0.0929201	-0.166087	-0.219288	-0.278035	-0.240377	-0.233104	-0.00650675	-0.380525	-0.0262795	-0.114545	0.13126	-0.0242148	0.159531	-0.177771	0.215912	0.117148	0.139134	0.362427
ENSSSCG00000001517	0.013277	0.025952	-0.461821	-0.368256	-0.171086	-0.231731	-0.204212	-0.537334	-0.0232578	0.109535	-0.183977	-0.24118	0.215946	0.0805738	0.389268	0.792059	0.629556	0.415319	0.565122	0.398332	0.454032	0.401721	0.257298	0.59379	0.304285	-0.178109	-0.232812	-0.366661	-0.219155	-0.448015	-0.31463	-0.278373	-0.241502	-0.16777	-0.532113	-0.240525	-0.315278	0.280747	0.206173	0.467317	0.393637	0.595564	0.409895	0.483169	0.0976916	0.222099	-0.190524	0.593632	0.446364
ITPR3	-0.223544	0.252762	0.0341471	0.281167	-0.707994	-0.159584	-0.227274	-0.288805	-0.212042	-0.660077	-0.77831	-0.632776	-0.650546	-0.797831	-0.582592	-0.170443	0.107426	-0.133599	-0.255955	-0.208126	0.240845	-0.430507	-0.216682	-0.341328	-0.563669	-0.480484	-0.195074	0.0606433	-0.351283	0.19401	-0.00252576	-0.203247	0.0999732	0.244088	0.378183	-0.311789	0.309661	0.19816	-0.219113	-0.158335	0.259341	0.127091	0.397644	0.0837111	0.333734	-0.171315	0.0527833	-0.366354	-0.676972
LEMD2	-0.171508	0.512175	0.561968	0.306486	-0.217553	0.256527	0.0921259	-0.143087	-0.229754	-0.529435	-0.656622	-0.239276	-0.0583476	-0.29559	-0.641946	-0.0186394	0.0457419	-0.183267	-0.259652	-0.531145	-0.426629	-0.533846	-0.824593	-0.553058	-0.374767	-0.0893054	-0.351413	-0.20045	-0.432666	0.0487329	-0.34181	-0.385454	0.0930425	-0.353033	0.107424	-0.796648	-0.495953	-0.47703	-0.802027	-0.414788	-0.415389	0.236935	0.236275	-0.0352378	0.0361026	0.0582122	0.387914	0.054033	-0.186305
MLN	-0.165521	0.473327	0.0282432	0.131877	-0.199209	0.251599	0.0523284	-0.274423	-0.440919	-0.623995	-0.638359	-0.610035	-0.20474	-0.453282	-0.176183	0.348697	0.427627	0.126296	0.220932	-0.119679	0.016867	-0.145158	-0.0941632	-0.121859	-0.167705	-0.308117	-0.284875	0.0348888	-0.333256	-0.279474	-0.176703	-0.321238	-0.186089	0.043315	0.06133	-0.649318	-0.330281	-0.219604	-0.233692	-0.182902	-0.0123984	0.191388	0.139575	0.198155	-0.0824228	-0.2354	-0.417484	-0.128237	-0.210956
GRM4	-0.238363	-0.136784	-0.126644	0.188144	-0.320905	0.130857	-0.477308	-0.275938	-0.0310408	-0.66271	-0.755531	-0.870584	-0.402137	-0.420351	-0.219591	0.191061	0.0848373	0.209499	-0.277348	-0.605086	-0.0640969	-0.308977	-0.0823109	-0.27309	-0.239529	-0.161583	-0.136981	0.512728	-0.0618687	0.41957	0.118968	-0.153253	-0.383863	0.128866	0.154612	-0.21501	0.172082	-0.40478	-0.0777824	-0.245147	0.0575199	0.0884709	0.0748585	0.029588	0.469002	-0.372885	-0.121225	-0.402429	-0.615146
C6orf106	0.271428	0.160808	0.383904	0.19515	-0.085403	0.0410994	-0.264768	-0.247855	-0.00757732	-0.303514	-0.501351	-0.250504	0.230994	0.0145798	-0.387596	0.0674213	-0.235204	-0.100057	-0.318917	-0.600555	-0.286329	-0.626915	-0.824253	-0.414526	-0.196888	0.17985	-0.458586	-0.213052	-0.337569	0.142237	-0.353655	-0.427253	0.0123992	-0.488604	-0.0988572	-0.599611	-0.554996	-0.545085	-0.597008	-0.308809	-0.324884	0.382892	0.320647	-0.0429771	0.193179	0.109402	0.484089	0.227761	-0.081828
RPS10	0.0885331	0.162366	0.613656	0.563056	0.924573	0.641923	0.633199	0.824385	-0.509981	-0.0981698	0.58402	0.26205	0.264524	0.187072	0.102912	-0.38956	-0.57057	-0.460236	-0.412591	-0.185653	-0.556538	-0.211975	-0.08835	-0.108191	0.0983505	0.214869	0.0282552	0.108669	0.207756	-0.0433426	0.0159605	0.514141	0.222239	0.116849	0.324998	0.154335	-0.212244	-0.475157	-0.0301549	-0.200913	-0.574141	-0.695061	-0.695146	-0.399326	-0.279386	-0.205571	-0.0789156	-0.330954	0.0452055
ENSSSCG00000001531	0.198364	-0.190478	0.200341	-0.038883	0.685128	0.152314	0.387147	0.498689	0.129747	0.526921	0.881643	0.80163	0.503399	0.732488	0.37635	-0.312909	-0.392469	-0.0703402	-0.00559228	0.205545	-0.254405	0.219132	0.121607	0.110794	0.382795	0.503421	0.328546	-0.0153906	0.513361	0.0925161	0.225478	0.371281	0.202107	-0.101796	0.0363111	0.350958	-0.153731	-0.206148	0.0775804	-0.0424591	-0.505759	-0.473635	-0.575312	-0.259421	-0.406204	0.0742919	0.0682828	0.1377	0.462428
UHRF1BP1	-0.102463	0.208457	0.548012	0.611434	-0.125353	0.42672	0.143888	0.289598	-0.435103	-0.688604	-0.446154	-0.333091	-0.352203	-0.556358	-0.747919	-0.581082	-0.479069	-0.561058	-0.670263	-0.626672	-0.280494	-0.725714	-0.573432	-0.473178	-0.27389	-0.419364	-0.485369	0.0824916	-0.162382	0.124461	-0.159081	-0.0191576	0.0211553	-0.120402	0.416376	-0.305259	-0.00430362	-0.349226	-0.477745	-0.548697	-0.227772	-0.249633	0.0953758	-0.29066	0.161845	-0.242528	0.259182	-0.534667	-0.669983
TAF11	-0.103739	-0.0354574	0.233798	-0.00105003	0.22719	-0.250269	0.355763	0.148209	-0.0319213	0.457976	0.616323	0.734333	0.355609	0.437065	0.249043	-0.0745711	0.0148625	-0.122034	0.0818326	0.598581	0.172403	0.216894	-0.0493973	0.449356	0.254532	0.0569925	0.157718	-0.542587	0.198067	-0.0728816	-0.0931395	0.282761	0.420855	-0.237273	-0.109459	0.154339	-0.114987	0.323779	-0.0182978	0.362252	-0.142527	-0.0541394	0.00536717	-0.0561108	-0.119431	0.472465	0.48229	0.599372	0.537134
ANKS1A	0.00369426	0.5254	0.549982	0.407351	-0.0482842	0.428216	0.251163	0.249054	-0.418755	-0.287801	-0.456102	-0.288294	-0.17325	-0.704786	-0.732455	-0.118682	-0.181185	-0.720392	-0.43614	-0.550028	-0.496004	-0.510575	-0.676928	-0.380807	-0.368184	-0.467737	-0.645359	-0.324263	-0.821663	-0.569208	-0.755477	-0.227797	-0.0153245	-0.208016	-0.129831	-0.274243	-0.179248	0.00146716	-0.406708	-0.156125	0.248611	0.270121	0.422037	-0.134626	0.134625	0.104865	0.299374	-0.2224	-0.288145
TCP11	0.637738	-0.316519	-0.196355	-0.115569	0.183179	-0.42707	-0.347407	-0.0209578	0.260474	0.111375	0.358991	0.0854944	0.0548205	0.378642	0.413361	-0.303162	-0.450632	0.260599	0.128261	0.163526	0.258017	-0.227781	0.248257	-0.215357	-0.156811	0.650521	0.445004	0.499711	0.452317	0.449821	0.695376	0.130404	0.243835	0.36803	0.380515	0.252679	0.206665	-0.150974	0.392778	-0.121083	-0.217942	-0.372704	-0.349615	-0.170303	-0.237559	-0.241741	-0.36715	-0.272482	-0.147148
SCUBE3	-0.12488	-0.129058	-0.42878	-0.253412	-0.764842	-0.398413	-0.575827	-0.731625	0.1575	-0.141462	-0.731761	-0.54953	-0.198274	-0.400041	-0.119649	0.484638	0.520997	0.237314	0.226194	0.0156878	0.484384	-0.0138904	-0.0524352	0.20899	0.0292885	-0.449311	-0.324792	-0.116695	-0.308208	-0.15497	-0.306083	-0.544307	-0.460426	-0.264303	-0.427547	-0.173782	0.101366	0.282794	-0.0203736	0.0977793	0.71216	0.742455	0.739131	0.182951	0.361782	0.0378564	0.0196913	0.234133	-0.284872
ZNF76	-0.143747	0.100153	0.41454	0.693678	0.425804	0.451474	0.486713	0.504281	-0.742908	-0.591018	0.212388	-0.0853856	-0.0693753	-0.128093	0.023342	-0.48612	-0.364639	-0.319574	-0.358166	0.047016	0.0467874	-0.320229	0.0864281	0.0778266	0.16091	-0.234989	-0.073544	0.177059	0.444922	0.154526	0.225605	0.431026	0.130827	0.179098	0.607039	-0.0333148	-0.0318162	-0.349883	-0.0585742	-0.35455	-0.446601	-0.742054	-0.519765	-0.353076	-0.184392	-0.474147	-0.267799	-0.459005	-0.394653
DEF6	0.14978	-0.248992	-0.495354	-0.690505	-0.313589	-0.349557	-0.576945	-0.68219	0.555611	0.486288	-0.314393	-0.120004	0.31969	0.21935	0.256311	0.821612	0.55256	0.451319	0.561931	0.00562636	0.106096	0.302451	-0.0561861	0.253752	0.279902	0.0945817	-0.161292	-0.126959	-0.299308	-0.39094	-0.40149	-0.619084	-0.600482	-0.522581	-0.917468	-0.0646126	-0.228865	0.0750042	0.0830902	0.238208	0.574876	0.922198	0.590743	0.201914	0.103768	0.303334	0.0163834	0.597431	0.326701
PPARD	-0.0635167	0.530196	0.460223	0.733332	-0.0806186	0.301839	0.277698	0.244607	-0.647153	-0.745453	-0.432215	-0.485293	-0.395087	-0.772301	-0.468372	-0.472187	-0.218456	-0.494764	-0.457455	-0.267521	-0.126717	-0.606575	-0.224316	-0.549684	-0.494877	-0.27008	-0.0799111	0.182956	-0.212245	0.080096	-0.00254702	-0.0317252	0.163283	0.387713	0.647816	-0.180446	0.129749	-0.185848	-0.318265	-0.529921	-0.0435148	-0.350451	-0.217699	-0.395017	-0.127844	-0.603815	-0.329203	-0.734509	-0.839102
RPL10A	0.328654	0.0926705	0.602128	0.458059	0.909698	0.381202	0.537218	0.732508	-0.343216	0.14423	0.734694	0.487528	0.44833	0.383501	0.198102	-0.442882	-0.663694	-0.45199	-0.345535	-0.0398722	-0.444315	-0.256874	-0.165875	-0.1062	0.118508	0.41707	0.0999414	-0.0183364	0.247393	-0.0148309	0.0264488	0.427709	0.336862	0.0127005	0.250581	0.228744	-0.253783	-0.398172	-0.0315598	-0.175589	-0.549762	-0.595972	-0.62502	-0.472601	-0.368469	-0.100003	0.0313351	-0.144151	0.147937
TEAD3	0.0482376	0.203965	0.438942	0.153941	0.209654	0.388187	-0.033929	0.14952	-0.0913114	-0.409664	-0.350297	-0.312525	-0.163206	-0.139015	-0.343161	-0.0336185	-0.216412	-0.0654277	-0.148088	-0.688823	-0.671201	-0.52916	-0.545142	-0.638618	-0.419221	0.195747	-0.125273	0.452076	-0.248585	0.0329296	0.0146625	-0.0954831	-0.0670315	-0.0736144	0.132933	-0.457993	-0.240324	-0.6845	-0.279106	-0.373871	-0.43864	-0.0958234	-0.0704058	-0.148374	-0.046024	-0.044997	0.0101477	-0.3744	-0.238224
FANCE	-0.423072	0.464443	0.380421	0.312685	-0.0972402	0.25954	0.539046	0.0498656	-0.519378	-0.238928	-0.126208	0.153631	0.0900126	-0.192614	-0.346821	0.0279574	0.247866	-0.317502	-0.132768	0.179683	0.0575236	0.0427536	-0.316488	0.301373	0.164297	-0.562683	-0.462454	-0.787164	-0.256563	-0.328353	-0.544024	-0.0144751	0.220175	-0.348808	-0.0425331	-0.477262	-0.435581	0.180141	-0.504902	0.100927	-0.152762	0.143677	0.267107	0.204174	0.052886	0.283136	0.444825	0.443828	0.278381
FKBP5	0.0442618	0.0636918	-0.134085	-0.102176	-0.369203	-0.717551	-0.141508	-0.397431	-0.0771736	0.102863	-0.0105587	0.0297089	-0.123469	-0.174064	0.240535	0.14874	0.355298	0.0945244	0.41618	0.747112	0.669565	-0.0267322	0.111762	0.294172	-0.187969	-0.141067	0.200627	-0.214139	-0.0883811	-0.164209	0.050356	-0.0855037	0.274586	0.124507	-0.0166212	0.0427899	0.227179	0.597206	0.237778	0.349557	0.477219	0.255457	0.38568	-0.0130911	-0.0774088	0.192973	-0.0679453	0.273884	-0.0589771
ARMC12	0.0182702	0.216444	0.178373	0.13851	-0.355731	-0.453339	-0.170203	-0.498245	-0.304633	-0.253104	-0.410722	-0.242553	0.0300448	-0.253082	-0.0324051	0.298052	0.314314	-0.0209976	0.185252	0.318762	0.44428	-0.391236	-0.419173	0.184047	-0.148689	-0.263302	-0.273996	-0.400908	-0.314059	-0.219601	-0.333288	-0.334462	0.122116	-0.300719	-0.149777	-0.442807	-0.241289	0.158203	-0.208254	0.130347	0.263221	0.498722	0.598097	-0.033506	0.0814038	0.220241	0.212175	0.429691	-0.121362
ENSSSCG00000001551	-0.0547927	0.394757	0.355825	0.489148	0.0311323	-0.0306887	0.133388	-0.19356	-0.711826	-0.614999	-0.336132	-0.418233	0.0305003	-0.303254	0.0762289	0.200186	0.213002	-0.0694836	0.0643966	0.223448	0.263732	-0.453064	-0.261709	0.0950869	-0.118584	-0.212851	-0.196074	-0.150789	-0.124561	-0.141694	-0.16398	-0.121575	0.122093	-0.0407862	0.194994	-0.512408	-0.350075	-0.209661	-0.220916	-0.102482	-0.0787517	0.0579239	0.0889902	-0.164943	-0.106152	-0.185718	-0.191702	0.0743844	-0.282006
SRPK1	0.00756905	-0.397767	-0.0927605	-0.140838	0.225986	-0.361541	0.014395	-0.107734	0.185488	0.382113	0.599213	0.598073	0.514509	0.803626	0.598028	0.0339427	0.021118	0.335449	0.199184	0.578422	0.393889	0.2908	0.202616	0.522886	0.532521	0.35681	0.334848	-0.20695	0.69255	0.369088	0.300268	0.210432	0.170818	-0.253063	-0.0472842	0.160698	-0.162494	-0.035887	0.0666399	0.166808	-0.351418	-0.136523	-0.239776	-0.0617876	-0.131497	0.166323	0.217605	0.606506	0.465685
SLC26A8	-0.426554	0.411141	0.488798	0.500574	-0.123484	0.295583	0.369783	0.300478	-0.386305	-0.67482	-0.271069	-0.142719	-0.558281	-0.474044	-0.536222	-0.56676	-0.12736	-0.241053	-0.349765	-0.220759	-0.261741	-0.379728	-0.216497	-0.571107	-0.541708	-0.179765	0.183041	0.2971	0.041692	0.383158	0.338989	0.218366	0.367261	0.368411	0.78672	-0.321025	0.190708	-0.220086	-0.379698	-0.426628	-0.495874	-0.568594	-0.312359	-0.172566	-0.0981039	-0.276162	-0.0170606	-0.603393	-0.525735
MAPK14	0.381452	-0.216046	0.0991247	-0.385708	0.222825	-0.485996	-0.257958	-0.283259	0.319941	0.362984	0.313901	0.418742	0.42458	0.729526	0.410849	0.257192	-0.0209808	0.381046	0.466702	0.274895	0.0650485	-0.147428	-0.328904	0.0952686	0.0409039	0.586121	0.160077	-0.0372628	0.164282	0.0376435	0.162718	-0.0798888	0.222349	-0.40723	-0.263396	-0.276943	-0.405353	-0.238568	0.0396073	0.195115	-0.372486	0.20552	0.17068	0.0116597	-0.196804	0.526431	0.295088	0.615953	0.531201
PNPLA1	-0.127929	-0.422469	-0.269936	-0.149851	0.198268	0.18206	0.0754457	-0.057177	0.0416361	0.282168	0.31076	0.284918	0.545586	0.514847	0.453226	0.209019	0.171835	0.191634	0.177339	0.238679	0.238453	0.448716	0.3227	0.658129	0.988019	-0.111709	-0.127185	-0.142976	0.579654	-0.103336	-0.123301	-0.067383	-0.588478	-0.531294	-0.435512	0.219145	-0.256757	-0.191984	0.00895027	-0.125154	0.0305068	0.0530866	-0.159186	-0.149422	-0.154035	-0.178974	-0.135959	0.37475	0.232164
C6orf222	0.0588427	-0.0703484	0.248012	0.308696	0.148848	-0.437516	0.0436159	0.239188	-0.117672	-0.102081	0.40374	0.174649	-0.269072	0.0502868	0.159331	-0.455733	-0.370773	-0.070468	-0.207347	0.362338	0.229498	-0.290278	0.0718792	-0.0922007	-0.497606	0.277229	0.515506	0.183568	0.276446	0.550473	0.592627	0.584015	0.782811	0.558884	0.677272	0.231923	0.438636	0.214534	0.284843	0.248317	-0.286341	-0.562581	-0.2717	-0.127603	0.0753834	0.102897	0.181802	-0.182651	-0.127606
ETV7	0.387	0.237556	-0.216464	0.0475665	-0.0865591	0.0916462	0.132374	0.286173	-0.095456	0.0968022	0.0733459	-0.104436	-0.276128	-0.507766	-0.230347	-0.373164	-0.28088	-0.413561	-0.130407	-0.000760577	0.0789276	0.0469947	0.349673	-0.190054	-0.234774	-0.201347	-0.110169	-0.038835	-0.342003	-0.370689	-0.0844804	0.0167166	0.0982142	0.523715	0.175785	0.398368	0.372574	0.535668	0.309598	0.00857163	0.50572	-0.133875	-0.0170201	0.0689838	-0.109918	-0.266295	-0.434435	-0.55071	-0.242773
KCTD20	-0.276946	-0.11458	-0.211202	-0.0699712	-0.110495	-0.0339865	-0.035417	-0.170707	0.307677	-0.010462	0.0283246	0.162081	0.141848	0.403197	0.163679	-0.0311485	0.170976	0.446646	-0.0433657	0.0315412	0.0473837	0.364479	0.267463	-0.0792899	0.165878	0.374228	0.477882	0.0958329	0.526553	0.748792	0.451304	0.0187747	0.0453282	0.120548	0.281747	-0.0236599	-0.0263268	-0.252463	-0.24889	-0.20639	-0.487583	-0.202876	-0.495549	0.0988661	-0.0266137	-0.270825	-0.0221784	0.125734	0.106175
STK38	-0.149254	0.328119	0.512725	0.302839	-0.0239597	-0.138455	0.340322	-0.0914136	-0.500658	-0.125434	-0.0272917	0.221266	0.199896	-0.105706	-0.0501547	0.0159755	0.206336	-0.289208	0.125405	0.439102	0.207385	-0.311097	-0.464622	0.229785	0.0858768	-0.308922	-0.208827	-0.500189	-0.110103	-0.367243	-0.384371	-0.146439	0.176562	-0.451362	-0.0883272	-0.353537	-0.35117	0.0544505	-0.373885	-0.0472279	0.00591478	0.180884	0.302863	-0.315546	-0.254289	0.200878	0.24714	0.403386	-0.0167488
SRSF3	-0.0611645	-0.798352	-0.608968	-0.571673	-0.209426	-0.529927	-0.602629	-0.603641	0.547465	0.338225	0.113814	0.118515	0.303785	0.689642	0.648472	0.46657	0.352935	0.749583	0.491586	0.375646	0.583799	0.379782	0.334077	0.633538	0.659182	0.172668	0.189958	0.172578	0.666286	0.329033	0.318494	-0.127864	-0.467888	-0.434085	-0.450012	0.144888	0.0178654	-0.0740824	0.282077	0.173336	0.106226	0.298353	0.169333	0.0827089	0.135157	0.127912	0.0352923	0.577739	0.247681
CDKN1A	0.0649637	0.254177	0.147573	0.141932	-0.289452	-0.164604	-0.317112	-0.372492	-0.259293	-0.646508	-0.676471	-0.674471	-0.372653	-0.454158	-0.187223	0.182521	0.157725	0.137383	0.149644	-0.183694	0.0738351	-0.598314	-0.354293	-0.371367	-0.544392	-0.0711523	-0.12001	0.334101	-0.311438	0.00712341	0.0820526	-0.286121	0.00671367	0.0978042	0.206061	-0.579433	-0.0780945	-0.268873	-0.109085	-0.181218	0.00306029	0.172856	0.296732	-0.0201424	0.0367336	-0.115604	-0.220762	-0.247157	-0.485684
RAB44	-0.109704	-0.122767	-0.251031	-0.131916	-0.525034	-0.529945	-0.100988	-0.1621	0.207579	0.0872288	0.051573	0.192876	-0.403368	-0.195161	-0.0104143	-0.421198	0.10931	0.0776834	0.186995	0.507085	0.519032	0.0773276	0.341951	-0.0657216	-0.18552	-0.0963255	0.491881	0.219999	0.315577	0.284273	0.505062	0.0223436	0.170332	0.337167	0.363307	0.32843	0.634837	0.492808	0.173154	-0.097312	0.288456	-0.201446	-0.00253825	-0.184051	-0.192007	-0.178085	-0.214641	-0.2655	-0.41015
CPNE5	0.180201	-0.491519	-0.426697	-0.298846	-0.122748	-0.682764	-0.371837	-0.0850909	0.334672	0.179474	0.405289	0.115927	-0.364298	0.21488	0.422061	-0.211241	-0.14344	0.37811	0.267524	0.524301	0.575964	0.100884	0.546451	0.171886	-0.230903	0.250693	0.566762	0.455071	0.459885	0.447853	0.817404	0.441552	0.378937	0.55997	0.370363	0.428847	0.663843	0.437537	0.724452	0.395307	0.0789228	-0.366932	-0.0783272	0.142069	0.0868178	0.123192	-0.1491	-0.15893	-0.0211345
PI16	0.0269124	0.247202	0.224608	0.329719	-0.00317358	0.318928	0.152361	0.497874	-0.177935	-0.402782	-0.139172	-0.290042	-0.666583	-0.612283	-0.540881	-0.616758	-0.471648	-0.407279	-0.444103	-0.464507	-0.37666	-0.365322	-0.0134883	-0.662725	-0.676471	-0.112481	0.0586073	0.470149	-0.234561	0.130504	0.2695	0.285804	0.271875	0.638647	0.63113	0.113045	0.483474	0.0272678	0.0897936	-0.229421	-0.0728274	-0.532635	-0.228742	-0.0719303	0.0513924	-0.26669	-0.184828	-0.925426	-0.549525
MTCH1	-0.0708044	0.185116	0.381602	-0.00212659	0.300957	0.370402	0.427179	0.526934	-0.0133407	0.436688	0.287744	0.407798	0.0459644	-0.132644	-0.337536	-0.111966	-0.177557	-0.582987	-0.190778	-0.210582	-0.610052	0.0700255	-0.308934	-0.0541975	-0.0479969	-0.201426	-0.243727	-0.305399	-0.491048	-0.622095	-0.564967	0.139127	0.0359927	-0.216874	-0.373852	0.235826	0.000808419	0.239454	-0.0410386	0.199897	0.204088	0.0845814	0.173712	-0.0978453	-0.0119549	0.445845	0.413337	0.0229747	0.290733
FGD2	0.0842935	-0.365147	-0.13705	-0.157696	0.161996	-0.0359197	-0.247425	0.139093	0.113751	0.322645	0.104156	-0.185406	-0.113243	-0.188599	0.165024	0.255673	-0.0549048	-0.170432	0.0361751	-0.104454	-0.115527	0.0053674	0.0947738	0.235608	0.0324214	-0.186624	-0.12668	0.258014	-0.254404	-0.456655	-0.255932	0.115396	-0.383819	-0.0260687	-0.497426	0.544434	0.395229	0.242441	0.564975	0.355963	0.711164	0.216952	0.298868	-0.169467	0.254307	0.186497	-0.0255918	-0.150143	-0.107466
PIM1	-0.282778	-0.115052	0.0996279	0.00954446	0.373985	0.164637	0.191407	0.01673	0.0813131	0.078419	0.297785	0.34659	0.467351	0.677343	0.395116	0.167894	0.155911	0.373331	0.0587776	0.0907069	-0.171467	0.305148	0.0676816	0.150921	0.407426	0.433482	0.358341	0.011743	0.559917	0.452262	0.241073	0.137879	-0.00982546	-0.200768	0.0367546	-0.122623	-0.375657	-0.523644	-0.257763	-0.121526	-0.681756	-0.216538	-0.547156	-0.061845	-0.166403	-0.0696737	0.0774784	0.374375	0.386193
TBC1D22B	-0.160142	0.18852	-0.0397568	-0.0149432	-0.0789064	0.427971	-0.0452757	-0.265527	-0.0886408	-0.135308	-0.531043	-0.372421	0.313479	-0.0932784	-0.196111	0.599831	0.347907	0.0246111	-0.076555	-0.462693	-0.257211	0.130695	-0.285658	0.137195	0.330738	-0.265439	-0.621235	-0.423367	-0.435573	-0.348776	-0.732003	-0.460803	-0.516297	-0.520714	-0.576677	-0.424311	-0.590301	-0.275886	-0.422247	-0.0411367	0.115852	0.62333	0.315832	0.268173	0.261291	0.0341011	0.161316	0.392422	0.216564
RNF8	-0.0929479	0.301601	0.262182	0.295287	0.102118	-0.0232374	0.46436	0.0158996	-0.271112	0.13951	0.2648	0.480323	0.524782	0.23857	0.111632	-0.0900044	0.11077	-0.18699	-0.0991094	0.44258	0.188466	0.154717	-0.083212	0.253402	0.343095	0.0304077	0.040395	-0.715625	0.159745	0.0274272	-0.2601	-0.0597302	0.280144	-0.23697	0.0413292	-0.068233	-0.395446	0.078406	-0.45055	-0.0750958	-0.215584	0.0124908	-0.194479	-0.152952	-0.260737	-0.048663	0.201738	0.508047	0.265883
CMTR1	-0.110083	0.0117716	-0.18614	-0.237062	-0.399928	-0.537735	-0.247165	-0.180932	0.342952	0.267918	-0.099415	-0.0360397	-0.430653	-0.340959	-0.0231619	0.056912	0.262588	0.0580174	0.176053	0.238035	0.0979984	0.0997554	0.143228	-0.198415	-0.57237	0.0547537	0.492651	0.190049	-0.287785	0.0510013	0.171548	0.00519588	0.203133	0.437213	0.0170764	0.357338	0.640384	0.581547	0.306053	0.32907	0.551767	0.178615	0.209845	-0.0135765	0.110102	0.170811	-0.00715204	-0.136147	-0.186414
MDGA1	-0.29599	0.258279	0.432455	0.417898	-0.0711077	0.522243	0.416631	0.491833	-0.180587	-0.267442	-0.139679	0.0837321	-0.321718	-0.459081	-0.675243	-0.699618	-0.32223	-0.561855	-0.548516	-0.459486	-0.482697	-0.246744	-0.246033	-0.552192	-0.1909	-0.28026	-0.0442664	0.14887	-0.0306994	0.105579	-0.0386472	0.0496603	-0.0173329	0.0607349	0.398241	0.0795962	0.227767	-0.160074	-0.438169	-0.595355	-0.157102	-0.407228	-0.255387	-0.402202	-0.134251	-0.348971	0.0637271	-0.640636	-0.549537
DNAH8	-0.0342408	-0.0880086	0.0229642	-0.230537	0.291511	-0.110181	0.214905	-0.0357662	-0.0508654	0.398628	0.47025	0.493942	0.462591	0.546427	0.378006	0.368193	0.204505	0.12375	0.340557	0.500847	0.192266	0.343292	-0.00565605	0.691833	0.471904	-0.0310669	-0.170634	-0.575529	0.072299	-0.366748	-0.272874	0.154202	0.141981	-0.434135	-0.441391	-0.123357	-0.43224	0.192713	0.0883957	0.521332	-0.122264	0.204438	0.210417	0.280781	-0.0229381	0.608169	0.374742	0.808793	0.819627
GLP1R	-0.0751625	0.0321171	0.461593	-0.211405	-0.0317868	-0.0872378	0.051093	-0.0509075	0.182063	0.121666	0.00250172	0.452977	0.058171	0.277266	-0.292669	-0.0737469	-0.0245262	-0.0192781	0.182108	-0.0870349	-0.31527	-0.301241	-0.711101	-0.201431	-0.118056	0.0822613	-0.109666	-0.0951544	-0.0865408	-0.116221	-0.0938546	-0.128931	0.148506	-0.60997	-0.190704	-0.480978	-0.330092	-0.246024	-0.390249	-0.0914403	-0.411277	0.158293	0.362089	-0.0867224	-0.15436	0.602731	0.609561	0.357249	0.270412
DAAM2	-0.180743	0.0651017	0.0592503	0.31956	-0.439692	0.0716441	-0.17804	-0.140237	-0.257683	-0.36268	-0.632175	-0.577695	-0.295515	-0.740005	-0.449162	0.0268074	0.060732	-0.38669	-0.370492	-0.32299	0.0881132	-0.337531	-0.257501	-0.025666	-0.103234	-0.638934	-0.493215	-0.112144	-0.427999	-0.207264	-0.49716	-0.274782	-0.345803	-0.140295	-0.148369	0.0193254	0.20798	0.160736	-0.158257	-0.122747	0.632412	0.361692	0.491207	-0.170128	0.391736	-0.173422	0.118001	-0.220252	-0.622501
ENSSSCG00000001596	-0.1398	0.483292	0.225217	0.239766	-0.0970889	0.0865789	0.150878	-0.151866	-0.420648	-0.196845	-0.439048	-0.365441	-0.013625	-0.575837	-0.068196	0.334027	0.446561	-0.235349	0.162186	0.0645383	-0.0893258	-0.181199	-0.202037	-0.103077	-0.160412	-0.280782	-0.0973299	-0.0811121	-0.48676	-0.543377	-0.484356	-0.394622	-0.267353	-0.0559897	-0.218194	-0.14369	-0.108165	0.0107938	-0.194209	-0.156937	0.499733	0.367349	0.175936	-0.350039	-0.229462	-0.248454	-0.366842	-0.0955222	-0.389114
LRFN2	-0.0838032	0.421064	0.201224	0.352823	-0.352397	-0.249015	0.134152	-0.271981	-0.538891	-0.403701	-0.361134	-0.239385	-0.131032	-0.515571	-0.106219	-0.0184602	0.295972	-0.197731	0.118534	0.423638	0.46701	-0.328666	-0.155097	0.0547134	-0.166281	-0.400023	-0.113339	-0.273114	-0.186648	-0.227274	-0.18734	-0.261484	0.129851	0.00772168	0.182246	-0.288397	-0.0493546	0.223227	-0.224929	-0.140716	0.289249	0.157034	0.263001	-0.223344	-0.193409	-0.201275	-0.202085	0.00817835	-0.433737
NFYA	-0.339077	-0.210519	-0.440125	-0.173254	-0.253516	-0.200789	-0.239042	-0.460226	0.160652	-0.177194	-0.19663	-0.205149	-0.0153953	0.178314	0.464344	0.276302	0.555125	0.677213	0.407529	0.304656	0.372589	0.336676	0.50941	0.109269	0.24941	0.177017	0.558838	0.478947	0.612519	0.50041	0.555835	-0.159632	-0.363604	0.157733	0.151461	-0.00644407	0.130731	-0.256085	0.0332972	-0.269503	-0.0680742	-0.0797716	-0.381494	-0.100713	-0.203752	-0.534079	-0.602721	-0.0461958	-0.261589
ENSSSCG00000001612	0.251386	-0.23071	-0.394537	-0.20104	-0.0425811	-0.229328	-0.405494	-0.503432	-0.0633667	0.0396251	-0.180775	-0.374942	0.355678	0.140359	0.448231	0.697387	0.306473	0.300698	0.336361	0.196035	0.483453	0.088706	0.116148	0.611368	0.449276	-0.132001	-0.415109	-0.247138	-0.0892605	-0.351338	-0.353672	-0.30238	-0.416209	-0.343714	-0.576517	-0.11567	-0.330926	0.0365774	0.238843	0.303513	0.431341	0.580352	0.428918	0.220106	0.202238	0.075263	-0.142516	0.506241	0.204261
TREML1	-0.0983412	-0.425122	-0.199113	-0.089105	0.000528601	-0.378274	-0.226542	-0.0173235	0.217206	-0.118283	0.277165	0.0652527	-0.31966	0.287307	0.388075	-0.279132	-0.0917145	0.466075	0.167563	0.308336	0.306053	0.00989566	0.433762	-0.0531125	-0.159613	0.362533	0.72324	0.727728	0.738252	0.747057	0.98666	0.418754	0.227433	0.479427	0.580065	0.226612	0.508016	-0.1052	0.391887	-0.0367544	-0.351842	-0.604854	-0.453565	-0.113778	-0.0811634	-0.197758	-0.270634	-0.326919	-0.234868
TREML2	-0.233279	-0.0994326	0.350748	0.384534	-0.119816	0.00220878	0.149565	0.387858	-0.0622369	-0.281608	0.107224	0.173839	-0.461965	-0.193648	-0.431427	-0.816257	-0.501341	-0.330523	-0.548789	-0.137748	-0.0519695	-0.358456	-0.148142	-0.330775	-0.337965	-0.120506	0.187137	0.230202	0.29513	0.578132	0.42627	0.423213	0.425009	0.246256	0.678297	0.160069	0.48329	0.0298995	-0.122548	-0.232157	-0.336714	-0.61054	-0.190802	-0.247675	0.138345	-0.0590525	0.369897	-0.469516	-0.444134
FOXP4	-0.234521	0.299262	0.130472	0.0370252	-0.448841	0.126491	-0.216344	-0.501437	0.0180611	-0.400806	-0.867973	-0.449978	0.00707454	-0.298933	-0.381297	0.325621	0.426498	0.136204	0.0268984	-0.463845	-0.241945	-0.265336	-0.521403	-0.42887	-0.119488	-0.0806231	-0.20358	0.0275872	-0.30656	0.0364336	-0.314921	-0.69931	-0.435862	-0.40847	-0.189501	-0.607736	-0.370635	-0.49331	-0.680216	-0.520809	-0.00861974	0.519101	0.252867	-0.12928	-0.0163247	-0.236044	-0.0104096	0.0553798	-0.368502
MDFI	0.259601	-0.082274	-0.294308	-0.254974	-0.175028	-0.231671	-0.313554	-0.549256	0.293934	-0.0429687	-0.174931	0.0159256	0.394767	0.483424	0.324701	0.140562	0.209749	0.595829	0.386777	0.100402	0.262326	0.0417036	0.0818832	-0.162089	0.285889	0.526717	0.271968	0.190353	0.487575	0.422558	0.374946	-0.509356	-0.250428	-0.203075	0.0483276	-0.327244	-0.393617	-0.527739	-0.298608	-0.531819	-0.366776	0.110367	-0.264937	-0.0934598	-0.42284	-0.444356	-0.435771	0.184048	-0.0487101
TFEB	-0.527015	0.373036	0.358908	0.468135	0.0593429	0.450367	0.215343	0.107499	-0.562902	-0.721463	-0.483241	-0.588957	-0.332244	-0.474846	-0.299762	0.237212	0.200191	-0.101515	-0.291906	-0.352742	-0.293212	-0.20795	-0.240885	-0.0710749	-0.311507	-0.381379	-0.264097	0.00665062	-0.339778	0.00686781	-0.206359	0.177636	0.0739335	0.143898	0.217669	-0.487416	-0.151744	-0.243831	-0.22662	0.0829982	-0.228886	-0.0638425	0.0166094	0.202444	0.36431	0.00313607	0.127079	-0.142034	-0.142292
FRS3	-0.059861	0.588408	0.445253	0.479852	0.094485	0.627483	0.319529	0.243571	-0.63858	-0.719349	-0.48007	-0.511474	-0.244364	-0.546234	-0.596251	-0.0530195	-0.158286	-0.388863	-0.372989	-0.551114	-0.38201	-0.429841	-0.437105	-0.302436	-0.332893	-0.401502	-0.649721	-0.192226	-0.567566	-0.300079	-0.409041	-0.0161416	0.134764	0.0373665	0.234564	-0.653515	-0.405273	-0.265839	-0.369863	-0.144609	-0.288813	-0.0527395	0.128003	0.254846	0.164215	-0.0268357	0.072489	-0.272888	-0.120896
PGC	-0.623122	-0.162418	-0.386228	-0.427171	-0.17358	0.274428	0.0310933	-0.163471	0.238847	0.0736833	-0.116711	0.0121417	-0.0641144	0.200485	-0.000996456	0.484077	0.547107	0.432989	0.23157	-0.0463382	-0.0523064	0.714052	0.286794	0.438662	0.398435	-0.31369	-0.131601	-0.137547	0.0621044	-0.0474923	-0.0937433	0.0629287	-0.323558	-0.208424	-0.363051	-0.19606	-0.118882	0.082103	-0.00661991	0.328612	-0.0847432	0.203255	0.130516	0.630332	0.311239	0.32496	0.199587	0.392961	0.557175
USP49	-0.345394	0.209207	0.15729	0.0520465	-0.29229	0.10473	-0.132741	-0.508209	-0.0952372	-0.369261	-0.679042	-0.328503	0.190267	-0.0378516	-0.196787	0.514783	0.487457	0.222807	0.0455262	-0.270672	-0.0970892	-0.128428	-0.51093	-0.0159665	0.110128	-0.146121	-0.333139	-0.271041	-0.212279	0.0283154	-0.406367	-0.501059	-0.300462	-0.567573	-0.297335	-0.712834	-0.577581	-0.44134	-0.63924	-0.199815	-0.173324	0.547244	0.324602	0.096387	0.159088	0.0582535	0.278036	0.468296	0.0243296
ENSSSCG00000001633	-0.211827	-0.477536	0.0485426	-0.10589	-0.245372	-0.255948	-0.497505	-0.202082	0.397225	-0.230623	-0.239	-0.125238	-0.319276	0.169397	-0.116872	-0.133387	-0.132726	0.337069	-0.112515	-0.333529	-0.0749063	-0.340066	-0.277452	-0.288293	-0.240897	0.201741	0.239297	0.598831	0.354575	0.718094	0.523827	0.0780642	-0.0385727	-0.113742	0.206859	-0.124874	0.268994	-0.402951	-0.0589617	-0.17588	-0.347202	-0.123463	0.0682074	-0.118348	0.299082	0.109632	0.368251	-0.126168	-0.304559
GUCA1A	-0.16189	0.421904	-0.00250331	0.226338	-0.323751	0.168153	-0.0398708	-0.357648	-0.198434	-0.539045	-0.651628	-0.480637	0.0140144	-0.234626	-0.291421	0.23781	0.274246	0.147089	-0.188062	-0.293202	0.0144997	-0.0591332	-0.185729	-0.202752	-0.132969	-0.0784666	-0.245433	-0.304253	-0.25398	0.246241	-0.197984	-0.346187	0.0269855	0.0086716	0.163135	-0.615618	-0.415915	-0.23619	-0.538695	-0.190708	-0.24607	0.256047	0.0386807	0.345058	0.201873	-0.226391	0.0262769	0.142105	-0.0550569
GUCA1B	-0.060474	0.143538	-0.155753	-0.0922577	-0.605285	-0.357007	0.0355097	-0.175154	0.0935605	0.179796	-0.126381	0.178484	-0.250461	-0.41746	-0.272151	-0.298173	0.187426	-0.222936	0.103122	0.377552	0.392847	0.0824612	0.103208	-0.040118	-0.106752	-0.354013	0.0818978	-0.234367	-0.131299	-0.17327	-0.0795035	-0.254975	0.0437889	0.0670833	0.0297372	0.226496	0.390886	0.638323	-0.0632038	-0.0874815	0.568214	0.173372	0.30113	-0.135786	-0.166816	-0.0726151	-0.0658798	-0.0867474	-0.315116
MRPS10	0.323322	-0.759105	-0.5262	-0.3699	0.0855976	-0.480319	-0.457126	-0.262564	0.3971	0.519433	0.442293	0.217074	0.416091	0.604459	0.718169	0.198331	-0.0416314	0.366972	0.286	0.417858	0.561058	0.265643	0.433554	0.611906	0.641899	0.240115	0.15534	0.107501	0.587454	0.12976	0.218843	0.013807	-0.342873	-0.23242	-0.384606	0.543868	0.146889	0.0951156	0.501673	0.191299	0.314928	0.12274	0.0182194	-0.138004	0.0219596	-0.0175138	-0.117392	0.344246	0.151222
TRERF1	-0.370272	-0.0370997	0.0300254	0.183489	-0.104196	0.189702	-0.228708	-0.165521	-0.261635	-0.455159	-0.588709	-0.743172	-0.288701	-0.507349	-0.035831	0.4438	0.337477	0.035495	-0.0202218	-0.319225	-0.126118	-0.213494	-0.0982185	0.0190449	-0.0912422	-0.374829	-0.180154	0.395015	-0.234266	-0.156909	-0.212255	-0.133357	-0.536013	-0.0436519	-0.199776	-0.0924426	0.130813	-0.246504	0.058705	-0.0545954	0.391826	0.236174	0.202346	-0.183014	0.281507	-0.212187	-0.213056	-0.262671	-0.512513
UBR2	0.18322	-0.238227	-0.587168	-0.565907	-0.232584	-0.392022	-0.174104	-0.440754	0.414767	0.604252	0.243691	0.399388	0.465865	0.509643	0.376962	0.352987	0.334832	0.368503	0.447065	0.520363	0.543859	0.624243	0.353337	0.597647	0.591783	0.0548475	-0.0575761	-0.556832	0.155806	-0.168606	-0.151049	-0.258474	-0.131839	-0.322172	-0.514356	0.105657	-0.219109	0.430082	0.113717	0.332604	0.262472	0.464024	0.26374	0.397013	-0.0403335	0.263144	0.0666243	0.745595	0.637772
BICRAL	-0.219017	-0.0428089	0.00275809	0.435358	-0.0704865	0.439559	-0.1398	-0.113523	-0.414401	-0.672544	-0.583705	-0.744929	-0.0157244	-0.330499	-0.163441	0.210192	0.0218087	-0.0504297	-0.419538	-0.505588	0.0251411	-0.232659	-0.0998813	0.127959	0.265875	-0.427024	-0.555772	0.0225198	-0.0205952	0.108405	-0.298574	-0.148129	-0.487934	-0.189133	-0.0178318	-0.259019	-0.213561	-0.435762	-0.240165	-0.268956	0.0291894	0.111265	0.0579051	0.00473082	0.412906	-0.423459	-0.0608605	-0.143931	-0.420041
CNPY3	0.250856	0.468474	0.51602	0.283883	0.337323	0.136483	0.498961	0.593437	-0.307811	0.0125296	0.339421	0.280708	-0.247968	-0.313087	-0.233561	-0.592522	-0.408464	-0.542385	-0.078955	0.0732288	-0.364542	-0.353361	-0.145292	-0.523665	-0.570911	0.124542	0.237746	0.16747	-0.238398	-0.286699	0.125568	0.257686	0.515959	0.438988	0.457343	0.131086	0.20066	0.12402	0.0679016	-0.148666	-0.111897	-0.498621	-0.281209	-0.356285	-0.487236	-0.0504248	-0.225678	-0.574956	-0.213861
PEX6	0.190331	0.594769	0.605625	0.493478	-0.184609	-0.0530354	0.206061	0.117174	-0.418334	-0.455972	-0.329697	-0.127508	-0.317014	-0.602363	-0.563188	-0.539522	-0.281043	-0.520212	-0.251378	-0.115878	-0.12391	-0.771714	-0.572784	-0.687317	-0.704976	-0.0771274	-0.0592126	-0.0161055	-0.391382	-0.0529032	-0.0499916	-0.174484	0.451038	0.17242	0.522629	-0.337861	0.0129361	-0.0380348	-0.407173	-0.428894	-0.088347	-0.141825	0.0975284	-0.38143	-0.270518	-0.172153	-0.00663303	-0.445485	-0.600635
PPP2R5D	-0.0141879	-0.269604	0.158357	0.251535	0.0194453	0.131536	0.0281559	0.409655	-0.282569	-0.200422	0.0901912	-0.135981	-0.445065	-0.400114	-0.312879	-0.435483	-0.485854	-0.496635	-0.370357	-0.147205	0.0888272	-0.360065	-0.0691396	0.176177	-0.0446449	-0.599595	-0.443029	0.12301	-0.0555878	-0.224278	-0.078538	0.390298	0.000321691	0.0118153	0.104676	0.269911	0.428855	0.265722	0.330832	0.127543	0.285321	-0.268803	0.316843	-0.10213	0.333524	0.157424	0.244746	-0.409229	-0.345536
MEA1	0.224467	0.166864	0.315389	0.000692249	0.620355	0.143862	0.525114	0.47851	0.0868476	0.489355	0.777545	0.823666	0.460611	0.590695	0.246838	-0.348963	-0.292812	-0.115706	0.0503825	0.229392	-0.377756	0.188947	0.0353961	-0.181591	0.0962268	0.624723	0.471739	-0.0857247	0.303617	0.0579482	0.213874	0.247258	0.403464	0.0654814	0.179874	0.194534	-0.223836	-0.172945	-0.0994904	-0.128874	-0.574467	-0.454713	-0.651621	-0.251198	-0.596501	0.0188829	-0.0388734	0.077101	0.448257
RRP36	0.343364	-0.282272	0.0494542	-0.299871	0.337688	-0.0773666	0.0782987	0.169049	0.387468	0.709937	0.634159	0.770922	0.57499	0.712733	0.18332	-0.115373	-0.32089	-0.0654644	0.0376052	0.104047	-0.127854	0.186804	-0.138457	0.203812	0.42814	0.358307	-0.0384849	-0.353382	0.197532	-0.102135	-0.135786	0.0452555	0.0789589	-0.473639	-0.37743	0.225319	-0.2728	0.00220227	-0.0183239	0.114005	-0.200462	0.0639262	0.00111405	-0.0438353	-0.15546	0.413979	0.442635	0.501872	0.617389
CUL7	0.0262676	0.22406	0.588271	0.333232	0.191041	0.140844	0.130558	0.382221	-0.143765	0.0345884	-0.0599604	-0.0355097	-0.147234	-0.406102	-0.418619	-0.162996	-0.328466	-0.619779	-0.449893	-0.414032	-0.581314	-0.477887	-0.590999	-0.387283	-0.513283	-0.0634759	-0.158078	-0.0569761	-0.596625	-0.253849	-0.426821	0.0979528	0.200574	-0.0210158	-0.0718155	0.129507	0.13721	0.0377248	-0.106192	0.0800883	0.192733	0.0788908	0.210279	-0.319577	0.193076	0.270458	0.456539	-0.204288	-0.201033
MRPL2	0.195008	0.153402	0.320921	0.060236	0.633605	0.461188	0.662786	0.702884	-0.100981	0.502038	0.74842	0.739774	0.380245	0.306569	-0.0127732	-0.386545	-0.41166	-0.48727	-0.13006	0.0518991	-0.439755	0.211016	0.0052732	0.0442674	0.298446	0.107501	-0.0611796	-0.310894	0.0302394	-0.432	-0.234921	0.279564	0.17038	-0.118351	-0.0880715	0.305316	-0.201599	0.0476602	-0.0206608	-0.0240078	-0.228303	-0.343917	-0.351504	-0.166604	-0.409212	0.135989	0.0813122	0.00250009	0.449352
KLC4	-0.0801516	0.593256	0.531904	0.339149	0.280146	0.464941	0.41219	0.176093	-0.402092	-0.00496238	-0.229301	-0.0839991	0.313699	-0.334498	-0.230823	0.284217	0.175964	-0.487719	-0.151355	-0.283763	-0.599077	-0.161435	-0.507412	-0.198876	-0.0569783	-0.118494	-0.304218	-0.385334	-0.646589	-0.623576	-0.812044	-0.316099	-0.174499	-0.300663	-0.374792	-0.189715	-0.455213	-0.20683	-0.456949	-0.15077	0.177434	0.363887	0.0614148	-0.312085	-0.177157	-0.0339807	0.0382234	0.0960146	-0.00954891
PTK7	-0.0360246	-0.0452035	0.264628	0.352675	-0.356793	-0.0646456	-0.274659	0.0659014	-0.163463	-0.514695	-0.488832	-0.508653	-0.632063	-0.67222	-0.600068	-0.376736	-0.375689	-0.389188	-0.503707	-0.463762	-0.031388	-0.70365	-0.426037	-0.366684	-0.568416	-0.405583	-0.31651	0.252514	-0.32074	0.148643	-0.0230864	0.0628097	0.0994246	0.115906	0.296907	-0.0520749	0.429094	0.0634357	-0.0188904	-0.0992135	0.221668	-0.0424519	0.422154	-0.139429	0.466216	0.0280206	0.330308	-0.507619	-0.696349
SRF	0.2131	0.182341	0.654688	0.25437	0.214305	0.239754	0.188964	0.185906	-0.0467384	-0.00886226	0.00138909	0.349031	0.384305	0.223742	-0.408279	-0.325622	-0.447522	-0.386339	-0.372512	-0.441338	-0.492984	-0.520927	-0.832668	-0.397238	0.00569841	0.206476	-0.327707	-0.300762	-0.109642	0.0205268	-0.335307	-0.209311	0.132036	-0.605526	-0.041826	-0.370032	-0.54723	-0.525393	-0.673083	-0.440951	-0.526768	0.0470929	0.0530147	-0.324158	-0.150292	0.16236	0.573661	0.189128	0.0588724
TTBK1	-0.060474	0.143538	-0.155753	-0.0922577	-0.605285	-0.357007	0.0355097	-0.175154	0.0935605	0.179796	-0.126381	0.178484	-0.250461	-0.41746	-0.272151	-0.298173	0.187426	-0.222936	0.103122	0.377552	0.392847	0.0824612	0.103208	-0.040118	-0.106752	-0.354013	0.0818978	-0.234367	-0.131299	-0.17327	-0.0795035	-0.254975	0.0437889	0.0670833	0.0297372	0.226496	0.390886	0.638323	-0.0632038	-0.0874815	0.568214	0.173372	0.30113	-0.135786	-0.166816	-0.0726151	-0.0658798	-0.0867474	-0.315116
ZNF318	-0.130546	0.29398	0.486371	0.229271	-0.0928333	0.423584	0.0798699	-0.0844589	-0.225202	-0.409054	-0.55278	-0.18673	0.126146	-0.145462	-0.58626	0.0715594	-0.0303743	-0.232085	-0.280141	-0.612612	-0.421996	-0.445281	-0.8158	-0.260239	0.0163304	-0.252848	-0.666041	-0.312667	-0.370577	-0.165166	-0.561604	-0.387903	-0.184996	-0.667566	-0.196885	-0.726931	-0.632062	-0.527921	-0.74081	-0.371505	-0.3322	0.334608	0.361561	-0.00366338	0.123795	0.147823	0.486273	0.200529	-0.0340528
CRIP3	-0.125716	-0.0502681	-0.0941002	-0.0198214	0.149776	0.0620149	0.0380796	-0.155905	0.234791	0.359433	0.106159	0.233002	0.642212	0.439078	0.334734	0.32787	0.263609	0.186347	-0.0596512	0.0153153	-0.13528	0.4169	0.0850128	0.134965	0.465507	0.376093	0.247778	-0.274135	0.217738	0.246244	-0.196093	-0.226499	-0.258026	-0.257709	-0.312792	0.18422	-0.29696	-0.248491	-0.313759	-0.119789	-0.0700471	0.239395	-0.351126	-0.166201	-0.0748693	-0.220953	0.0396827	0.451484	0.253393
LRRC73	-0.294401	-0.245127	-0.268466	-0.555371	-0.234542	-0.0914262	-0.298964	-0.175104	0.41248	-0.0659991	-0.171504	-0.112718	-0.532372	0.0707229	-0.0557801	0.192354	0.270573	0.53075	0.44403	-0.113421	-0.119465	0.166121	0.113506	-0.123588	-0.277412	0.0133642	0.217869	0.599962	0.060621	0.11666	0.478916	0.120042	-0.0892237	0.11758	-0.00100239	-0.241148	0.252473	-0.04331	0.277769	0.187362	-0.167236	-0.0459756	0.170008	0.397132	0.121237	0.351773	-0.0167764	-0.133663	0.137795
XPO5	-0.242506	-0.141368	0.00939304	0.399123	0.272836	0.374447	-0.0708023	0.221638	-0.166533	-0.442572	-0.150634	-0.533443	-0.167262	-0.155055	0.139782	0.00100119	-0.116542	0.0838844	-0.396815	-0.431833	-0.276258	-0.0788769	0.251281	-0.205183	-0.0740354	0.137992	0.261276	0.63095	0.272633	0.517233	0.321076	0.260708	-0.237018	0.424522	0.359528	0.22559	0.257179	-0.495917	0.106561	-0.245902	-0.167934	-0.416967	-0.596033	-0.235797	0.203214	-0.606141	-0.364582	-0.573533	-0.494185
ABCC10	-0.18873	0.185536	-0.267429	0.0654871	-0.583015	-0.120915	-0.397863	-0.570104	-0.0791376	-0.508771	-0.859256	-0.805574	-0.293089	-0.561955	-0.150463	0.396685	0.485275	0.241954	0.052489	-0.187011	0.224419	-0.114335	0.0128695	-0.173089	-0.250386	-0.236274	-0.0856076	0.141416	-0.295001	0.11111	-0.0938995	-0.466435	-0.327863	0.146536	0.00662703	-0.29739	0.0662782	-0.0401765	-0.158537	-0.159094	0.38671	0.420413	0.251345	0.103965	0.233855	-0.381308	-0.325871	-0.149123	-0.518643
DLK2	0.399887	-0.114771	0.0663528	0.153179	-0.385864	-0.453403	-0.589716	-0.419444	0.0585696	-0.339179	-0.506871	-0.443725	-0.119657	-0.238208	-0.158361	-0.131215	-0.233665	0.000860707	-0.138621	-0.22868	0.254047	-0.742061	-0.427702	-0.388299	-0.346532	0.125861	-0.104546	0.249132	-0.0693669	0.308665	0.10253	-0.395319	-0.0441883	-0.0996556	0.14657	-0.175571	0.0751117	-0.233101	-0.142523	-0.355495	0.154248	0.229721	0.326857	-0.326475	0.110024	-0.222574	0.0188655	-0.183278	-0.660891
POLH	-0.163165	-0.227597	0.0584167	0.0556702	0.626222	0.308103	-0.000196305	0.239673	0.0564636	0.16785	0.240747	-0.0942921	0.285411	0.315897	0.453031	0.434623	0.0388729	0.152819	-0.0962748	-0.25521	-0.497576	0.212487	0.12677	0.115786	0.168797	0.36514	0.252258	0.318884	0.113979	0.106546	-0.0169885	0.273067	-0.259793	0.0466805	-0.247832	0.302109	-0.0426292	-0.420265	0.218371	0.180931	-0.113079	-0.0819615	-0.434144	-0.150428	0.149175	-0.0506426	-0.0556177	0.0301394	0.197401
TJAP1	-0.260334	0.424423	0.174519	0.0933102	-0.396317	0.23229	-0.116571	-0.310427	-0.14103	-0.411178	-0.867606	-0.58634	-0.207373	-0.592366	-0.540269	0.383897	0.378251	-0.100382	-0.0828076	-0.526671	-0.332058	-0.255214	-0.520698	-0.343333	-0.324011	-0.347165	-0.429142	-0.121357	-0.701318	-0.282889	-0.557941	-0.510808	-0.297078	-0.238628	-0.256977	-0.546045	-0.248389	-0.170122	-0.474331	-0.162171	0.230401	0.568874	0.468885	0.101076	0.227921	0.0178055	0.123184	-0.0078185	-0.259551
GTPBP2	-0.194704	0.751506	0.588553	0.334497	-0.148682	0.221201	0.479083	-0.10245	-0.421577	-0.229938	-0.387692	0.125487	0.230679	-0.292036	-0.429819	-0.010474	0.305648	-0.350588	-0.00588785	0.00226745	-0.242605	-0.264499	-0.635073	-0.306746	-0.0830739	-0.185281	-0.22102	-0.542337	-0.39083	-0.346177	-0.557873	-0.506475	0.0629518	-0.426388	-0.038619	-0.604617	-0.581057	-0.20249	-0.855816	-0.457533	-0.153523	0.290971	0.124146	-0.289723	-0.421894	-0.0800149	0.107147	0.225621	-0.104389
RSPH9	0.0293434	0.572944	0.685455	0.849355	0.108706	0.385486	0.353028	0.356367	-0.574974	-0.572886	-0.319279	-0.283053	-0.0850304	-0.575762	-0.528343	-0.505549	-0.406397	-0.657542	-0.723522	-0.45885	-0.393292	-0.668341	-0.498564	-0.64713	-0.452772	-0.0504183	-0.131804	-0.0711245	-0.290369	0.168291	-0.221276	-0.0573905	0.265319	0.193459	0.545905	-0.15687	-0.0864919	-0.335973	-0.561642	-0.558964	-0.215189	-0.2721	-0.285673	-0.487021	-0.0716506	-0.501852	0.0138067	-0.522011	-0.661265
MRPS18A	0.274338	0.253083	0.534	0.62275	0.72743	0.285273	0.629261	0.814264	-0.613326	-0.0409217	0.683466	0.286445	0.0735951	-0.0588896	0.060794	-0.572553	-0.666536	-0.651105	-0.437842	0.16617	-0.154904	-0.268812	0.0377097	0.0100395	-0.140871	0.0480707	0.0120697	-0.151492	0.0288948	-0.144635	0.0142274	0.631939	0.609966	0.408487	0.48764	0.322826	0.0568017	0.10634	0.204914	0.10411	-0.25324	-0.690564	-0.468841	-0.268554	-0.186124	-0.0683984	-0.024381	-0.334447	0.0135268
VEGFA	0.0712425	0.427676	0.387936	0.436879	0.418453	0.0701881	0.634359	0.584703	-0.4043	0.0105699	0.553282	0.374267	-0.0825096	-0.12445	0.0930579	-0.570581	-0.278014	-0.387846	-0.130096	0.40785	-0.0927044	-0.0546272	0.225901	-0.247694	-0.347063	0.218246	0.529858	0.0444199	0.126863	0.04992	0.324846	0.452065	0.6473	0.64868	0.662935	0.304958	0.240931	0.192879	0.101434	-0.067909	-0.238547	-0.702038	-0.650237	-0.336427	-0.489136	-0.268769	-0.337495	-0.433929	-0.12585
ENSSSCG00000001696	0.223635	0.346385	0.820873	0.568022	0.48001	0.158312	0.28181	0.501278	-0.443705	-0.184476	0.107309	-0.00762385	-0.0465896	-0.284664	-0.248797	-0.321225	-0.515717	-0.632735	-0.412326	-0.272662	-0.526744	-0.744194	-0.637167	-0.457355	-0.564862	0.134007	-0.0682494	0.0524899	-0.397275	-0.174823	-0.207911	0.216547	0.427127	0.0800538	0.24103	-0.0369292	-0.0457804	-0.224746	-0.119394	-0.0792652	-0.164407	-0.231105	-0.0567897	-0.488137	-0.076738	0.108842	0.246057	-0.309316	-0.268127
TMEM63B	0.161596	0.186616	0.575876	0.581895	0.199317	0.106461	0.105341	0.465677	-0.513026	-0.565873	-0.0564293	-0.324856	-0.516727	-0.50423	-0.422145	-0.512312	-0.645406	-0.532462	-0.520469	-0.31229	-0.183424	-0.802595	-0.41084	-0.366319	-0.695493	-0.183093	-0.238917	0.206723	-0.299141	0.0463429	0.0899137	0.441333	0.548024	0.365008	0.578064	-0.126017	0.23182	-0.0276603	0.112112	0.0474956	-0.191093	-0.446017	0.0867824	-0.110862	0.256863	0.112178	0.245659	-0.559318	-0.423399
CAPN11	-0.0278851	0.314252	0.0854425	-0.0650947	0.256084	-0.0288057	0.234613	-0.029069	0.184231	0.45859	0.214972	0.356384	0.490074	0.293942	0.317909	0.289887	0.328822	0.107092	0.165741	0.186175	-0.330557	0.36869	0.0457825	-0.16532	-0.00249777	0.571248	0.543013	-0.191975	-0.0660129	0.0281671	-0.110295	-0.172244	0.0862408	0.0672476	-0.166835	0.144714	-0.22318	-0.0846405	-0.223394	-0.0129101	-0.0736828	0.154443	-0.430822	-0.194241	-0.367935	-0.104394	-0.142229	0.300425	0.316095
SLC29A1	-0.108426	0.362039	0.543724	0.734334	0.729305	0.806474	0.627078	0.74096	-0.63657	-0.26036	0.200815	-0.119131	0.174329	-0.232983	-0.0756882	-0.195495	-0.351544	-0.586716	-0.6145	-0.387618	-0.622656	-0.136799	-0.0564544	-0.15276	0.0317906	-0.0370116	-0.114097	-0.0218481	-0.114435	-0.1293	-0.307	0.339279	0.0216448	0.218626	0.23342	0.189903	-0.151019	-0.37266	-0.154535	-0.213005	-0.228535	-0.457183	-0.620459	-0.35997	-0.0659288	-0.419525	-0.158794	-0.425651	-0.173175
ENSSSCG00000001701	0.338181	-0.0157559	0.154027	0.0831141	0.499722	-0.265778	0.0507544	-0.0233139	-0.0993202	0.057418	0.471665	0.276026	0.459789	0.640466	0.607153	0.0667508	-0.130429	0.298469	0.211991	0.404122	0.159266	-0.095564	0.0362523	0.103351	0.0565827	0.663932	0.385263	0.0101262	0.419965	0.318502	0.389112	0.196483	0.426879	0.0831567	0.243075	-0.135013	-0.358524	-0.329027	0.0718765	0.0692089	-0.590847	-0.271345	-0.432144	-0.0873755	-0.30541	0.00195427	-0.109586	0.31562	0.338847
SLC35B2	-0.447784	-0.0209565	-0.103039	-0.236208	0.138715	0.0784718	0.213155	0.320547	0.286402	0.294954	0.325273	0.2491	-0.349646	0.0307732	0.0906997	0.00285935	0.199907	0.152801	0.114812	0.0969444	-0.355134	0.523112	0.413269	-0.0978839	-0.28841	0.157615	0.633669	0.351227	0.0494529	0.14591	0.37416	0.467825	0.199622	0.529981	0.144857	0.37854	0.500162	0.270112	0.336706	0.346565	-0.0504205	-0.336165	-0.36911	0.160948	0.0161994	0.178586	-0.0511094	-0.221344	0.238225
NFKBIE	-0.630887	-0.271916	-0.331285	-0.236906	-0.248381	0.295954	-0.0963321	-0.199026	0.255019	-0.196674	-0.282731	-0.13585	-0.135684	0.154548	-0.0119482	0.199241	0.417667	0.495893	0.103414	-0.217571	-0.0674034	0.445296	0.278791	0.0954394	0.376431	-0.146323	0.120425	0.342086	0.438182	0.386717	0.266507	-0.0543236	-0.518395	-0.145157	-0.0373846	-0.146323	0.0266234	-0.340837	-0.170748	-0.241233	-0.248908	-0.0589129	-0.199038	0.182721	0.11768	-0.216428	-0.10643	-0.0243189	-0.0231294
TCTE1	-0.0983412	-0.425122	-0.199113	-0.089105	0.000528601	-0.378274	-0.226542	-0.0173235	0.217206	-0.118283	0.277165	0.0652527	-0.31966	0.287307	0.388075	-0.279132	-0.0917145	0.466075	0.167563	0.308336	0.306053	0.00989566	0.433762	-0.0531125	-0.159613	0.362533	0.72324	0.727728	0.738252	0.747057	0.98666	0.418754	0.227433	0.479427	0.580065	0.226612	0.508016	-0.1052	0.391887	-0.0367544	-0.351842	-0.604854	-0.453565	-0.113778	-0.0811634	-0.197758	-0.270634	-0.326919	-0.234868
AARS2	-0.197698	0.216867	0.388865	0.634112	-0.103137	0.182568	0.0493657	0.187977	-0.629078	-0.648925	-0.453657	-0.645409	-0.4807	-0.815323	-0.445435	-0.121928	-0.176366	-0.533315	-0.526206	-0.30127	-0.0209139	-0.582957	-0.324766	-0.0668304	-0.415285	-0.622047	-0.461309	-0.0244013	-0.464713	-0.154386	-0.336072	0.159588	0.0908242	0.164255	0.225632	-0.0947649	0.226902	0.111151	-0.0175156	0.0663437	0.308889	-0.0252302	0.325822	-0.115729	0.45896	-0.0495895	0.187747	-0.39192	-0.587144
CDC5L	-0.0505028	-0.384961	-0.199494	-0.16906	0.495943	-0.109669	0.241742	0.296998	0.135141	0.54291	0.894908	0.621897	0.322305	0.664238	0.671808	-0.0178139	-0.0474746	0.19536	0.180856	0.592316	0.201783	0.581108	0.594542	0.585454	0.473619	0.276837	0.458321	-0.0359336	0.609585	0.138614	0.350525	0.560613	0.188358	0.152958	-0.0104251	0.552236	0.149976	0.22125	0.473049	0.410319	-0.168181	-0.405475	-0.469257	0.0307666	-0.131096	0.147763	-0.0303327	0.280013	0.552547
SUPT3H	0.190152	0.18097	0.318773	0.383648	0.432194	0.151667	0.135413	0.33712	-0.450683	-0.359999	0.0719863	-0.314289	-0.217348	-0.286905	0.156382	-0.167495	-0.244127	-0.180745	-0.0113811	-0.039408	-0.191934	-0.455798	0.0251325	-0.312912	-0.386266	0.151206	0.220965	0.583487	0.000288555	-0.0801364	0.274366	0.231775	0.103274	0.452151	0.404717	0.0718884	0.165106	-0.290647	0.266689	-0.192443	-0.0693889	-0.456798	-0.377307	-0.425882	-0.286283	-0.378782	-0.566243	-0.649087	-0.485012
RUNX2	0.0412897	-0.479535	-0.695184	-0.48415	-0.203857	-0.454106	-0.540715	-0.461575	0.63674	0.383472	0.0296897	-0.0581325	0.122777	0.337731	0.619197	0.336465	0.373979	0.667446	0.418705	0.240311	0.295588	0.465833	0.61438	0.0648123	0.211761	0.489455	0.690975	0.526564	0.478547	0.438621	0.506056	-0.207586	-0.430241	0.215779	-0.161238	0.485226	0.369238	-0.0196911	0.354821	-0.0515502	0.31561	0.132556	-0.294016	-0.128631	-0.112232	-0.395488	-0.545949	-0.00827515	-0.130546
ENPP5	0.173869	0.0166011	-0.247013	-0.252879	-0.71948	-0.34887	-0.321581	-0.368517	0.398047	-0.10822	-0.36371	0.0215657	-0.307759	-0.110234	-0.471131	-0.398483	-0.0934486	0.143513	-0.000304397	-0.0961121	0.290969	-0.136294	-0.108647	-0.410184	-0.279446	0.00575732	-0.0197824	-0.023142	0.00740137	0.370766	0.283651	-0.334997	0.176462	0.031807	0.289751	-0.265657	0.129581	0.172301	-0.265917	-0.285466	-0.0852398	0.0935981	0.277557	0.248281	0.0164112	-0.0164739	0.130426	-0.0938241	-0.197113
RCAN2	0.149262	-0.047499	0.0120412	0.308707	0.452406	0.0563406	0.298811	0.624977	-0.298646	-0.0221381	0.613433	0.0665837	-0.29198	-0.117995	0.246828	-0.479273	-0.462594	-0.253708	-0.21278	0.278559	0.103976	0.030719	0.561107	0.0640932	-0.222486	0.0587939	0.352672	0.306144	0.239654	0.111899	0.472045	0.730081	0.463087	0.808423	0.589366	0.584195	0.547845	0.323917	0.63011	0.248769	-0.0164492	-0.774692	-0.531526	-0.0701626	-0.0508277	-0.204892	-0.358308	-0.583478	-0.130673
CYP39A1	0.199684	-0.435778	-0.769945	-0.69464	-0.198059	-0.47453	-0.357887	-0.371314	0.566315	0.751878	0.282046	0.231007	0.233692	0.325181	0.545876	0.415397	0.369554	0.397129	0.568055	0.509084	0.474764	0.672302	0.614238	0.526127	0.447523	0.0953842	0.21215	-0.0695042	0.139355	-0.256762	0.011819	-0.182343	-0.364503	-0.0435516	-0.589749	0.540643	0.242491	0.542806	0.535673	0.395637	0.682553	0.415497	0.198604	0.183322	-0.0540426	0.116832	-0.277757	0.367144	0.350629
SLC25A27	0.216994	-0.438118	-0.618574	-0.611381	-0.0534669	-0.666343	-0.458828	-0.385519	0.421471	0.506384	0.289588	0.0458447	0.0211727	0.308538	0.738505	0.474227	0.363201	0.560664	0.724209	0.62513	0.50456	0.390805	0.571779	0.424692	0.0896781	0.276484	0.46632	0.312065	0.200988	-0.111617	0.359749	0.0263706	-0.129766	0.212183	-0.327489	0.405607	0.346269	0.398182	0.75363	0.504055	0.503193	0.211731	0.120845	0.113033	-0.0806132	0.168282	-0.406207	0.215855	0.224242
PLA2G7	0.0502836	0.659816	0.429752	0.100973	0.0591198	0.0441032	0.566729	0.190208	-0.180337	-0.0477731	0.186237	0.510498	0.00223963	0.0519651	-0.260564	-0.42213	-0.0327348	-0.142141	0.1383	0.259977	-0.180551	-0.0785057	-0.224057	-0.451147	-0.378209	0.245164	0.266998	-0.255426	-0.0711607	-0.0111593	0.172787	0.00483324	0.670215	0.173016	0.488144	-0.439337	-0.295618	0.00422552	-0.430472	-0.226295	-0.610875	-0.316947	-0.2757	0.0253831	-0.585043	0.0743288	-0.0182224	-0.00403841	0.221271
ENSSSCG00000001725	0.0447148	0.207302	0.324796	0.443433	0.0689579	0.27692	0.254171	0.399514	-0.427322	-0.0520106	-0.0522517	-0.15171	-0.114639	-0.594257	-0.433565	-0.205695	-0.32431	-0.788715	-0.541939	-0.231455	-0.1486	-0.276615	-0.267541	0.0751469	-0.0998533	-0.568607	-0.583255	-0.430888	-0.572291	-0.522227	-0.680943	0.102138	0.0430262	-0.0446093	-0.137203	0.241046	0.125771	0.376079	-0.00193924	0.160918	0.509549	0.112973	0.346831	-0.121909	0.305238	0.113052	0.316982	-0.169446	-0.20656
TNFRSF21	0.16543	-0.424415	-0.190001	0.194078	-0.156845	-0.223017	-0.360092	0.101049	-0.0920411	-0.132846	-0.0333876	-0.407494	-0.396549	-0.417018	-0.0519021	-0.226211	-0.394144	-0.278894	-0.364923	-0.0635155	0.38555	-0.290802	0.175962	0.221496	-0.104429	-0.397858	-0.25094	0.185029	-0.0392398	0.0314298	0.0277946	0.268658	-0.0509739	0.249072	0.0816221	0.506749	0.621327	0.404408	0.532451	0.250356	0.598692	-0.0742902	0.312882	-0.0671795	0.516765	-0.0422183	0.0714757	-0.373704	-0.484055
PTCHD4	-0.166113	-0.231626	-0.283494	0.0425362	-0.355279	0.190076	-0.295558	-0.275844	0.147161	-0.290058	-0.443743	-0.336443	0.0632903	0.0333482	-0.253652	0.0745005	-0.0129583	0.166575	-0.396911	-0.464691	0.125317	0.0902859	-0.0212185	0.103055	0.343169	-0.211971	-0.417886	-0.190537	0.12706	0.427774	-0.133715	-0.205847	-0.326944	-0.268679	-0.0596432	-0.19725	-0.170692	-0.217356	-0.330486	-0.178648	-0.116948	0.206341	0.12526	0.322351	0.502132	-0.170458	0.290084	0.156968	-0.0522773
CENPQ	0.0422697	0.412725	0.365758	0.0574803	0.238486	-0.138237	0.466654	0.0209534	-0.156328	0.132128	0.385277	0.625545	0.393086	0.451105	0.17762	-0.097752	0.103473	0.0675659	0.260101	0.516573	0.0271998	0.05592	-0.173455	-0.0195755	-0.00838901	0.386064	0.308924	-0.421206	0.17066	0.0566311	0.115332	0.0352518	0.585806	-0.0849429	0.228128	-0.376196	-0.490388	-0.0789298	-0.359725	-0.0260101	-0.630446	-0.164852	-0.279241	-0.0145346	-0.51795	0.188847	0.11011	0.463019	0.487217
MUT	0.108564	-0.184205	0.212572	0.152962	0.739989	0.292937	-0.00919444	0.332394	0.00145711	0.150707	0.307625	-0.0596768	0.354264	0.353436	0.366049	0.291261	-0.251407	-0.00194906	-0.238684	-0.359797	-0.548042	-0.0310637	-0.075186	0.0105445	0.0602557	0.462469	0.100513	0.219051	0.0123646	0.08854	-0.075719	0.297608	-0.072606	0.0138535	-0.184855	0.232375	-0.157759	-0.468465	0.186436	0.179917	-0.229093	-0.110735	-0.375053	-0.151221	0.172323	0.0434817	0.0942122	0.0348469	0.236371
ENSSSCG00000001734	0.00960595	-0.227992	-0.294264	-0.310829	-0.462113	-0.460746	-0.53923	-0.422198	0.263912	-0.385943	-0.34086	-0.347739	-0.569995	-0.0262171	-0.0398979	-0.00820447	0.076279	0.554527	0.305875	0.0213494	0.354577	-0.214697	0.0669644	-0.199006	-0.454329	0.0891407	0.198825	0.542763	0.169774	0.467753	0.683762	0.0325168	0.182786	0.281115	0.371996	-0.370127	0.270165	-0.0232218	0.230566	0.0677907	-0.213268	-0.0910008	0.222412	0.361551	0.186321	0.129278	-0.0675301	-0.177972	-0.177778
PGK2	0.104843	-0.351761	-0.360656	-0.36021	0.0290891	-0.245066	-0.307367	-0.284353	0.117953	-0.142322	0.0941876	-0.101533	-0.0768905	0.398712	0.472169	0.198021	0.141364	0.643772	0.558027	0.291584	0.390804	0.0758962	0.343282	0.231992	0.155609	0.199799	0.201743	0.490902	0.504206	0.190119	0.610659	0.0950284	-0.0932814	0.0687884	0.107454	-0.217601	-0.0340134	-0.223537	0.376903	0.0535185	-0.285068	-0.184881	-0.0838092	0.21174	-0.143524	-0.0100591	-0.396684	0.0243393	0.117026
CRISP1	-0.143174	-0.166266	-0.332015	-0.226456	-0.174571	-0.158926	-0.128779	-0.095746	0.218793	-0.226475	0.0516818	-0.0208245	-0.395362	0.173619	0.144554	-0.205257	0.0704081	0.533033	0.25744	0.174915	0.236317	0.192058	0.469807	-0.148069	-0.172815	0.224131	0.519463	0.563683	0.527155	0.586816	0.863344	0.243106	0.187113	0.490697	0.561807	-0.0832911	0.30296	-0.0681491	0.218528	-0.0864357	-0.432574	-0.492766	-0.377795	0.251078	-0.113175	-0.192886	-0.361159	-0.315455	-0.067638
PKHD1	0.313006	0.11897	-0.152967	-0.0439105	-0.37222	0.0505878	-0.351398	-0.153175	0.384611	-0.0381091	-0.496256	-0.310974	-0.1045	-0.293549	-0.471111	-0.176426	-0.219582	-0.0923281	-0.343692	-0.66115	-0.286842	-0.190022	-0.19016	-0.695685	-0.344277	0.213209	-0.0771845	0.117853	-0.344153	0.241502	-0.0865427	-0.457021	-0.157943	0.120579	0.0509582	0.0164592	0.0886349	-0.126243	-0.286468	-0.407729	0.15251	0.239818	0.0433563	-0.000239656	0.121977	-0.330919	-0.0474371	-0.357002	-0.37761
PAQR8	0.047737	-0.0940934	-0.315072	0.048942	-0.0895453	0.418673	0.0716131	0.375635	-0.011181	0.00481313	0.00174932	-0.200696	-0.301175	-0.40428	-0.372246	-0.305829	-0.340031	-0.375053	-0.443045	-0.365173	-0.0411433	0.226821	0.366451	0.069428	0.110662	-0.479865	-0.425127	-0.0753488	-0.198971	-0.198947	-0.203568	0.183216	-0.182356	0.27335	0.0156313	0.418352	0.362666	0.398969	0.259337	0.084861	0.393155	-0.137745	0.0499547	0.295231	0.350623	-0.150111	-0.0562333	-0.451719	-0.115575
CHRNA5	-0.0449051	-0.414429	-0.386096	-0.114946	0.391849	0.321698	-0.121406	0.28699	0.271227	0.154989	0.279401	-0.147189	0.0059351	0.243909	0.365784	0.100336	-0.139465	0.252051	-0.137601	-0.292512	-0.267196	0.42473	0.598942	0.0514244	0.212067	0.295789	0.315304	0.553109	0.347873	0.315789	0.349565	0.350371	-0.31755	0.395075	0.019605	0.545165	0.311441	-0.211586	0.457506	0.0697591	-0.0411485	-0.347526	-0.580421	0.0623496	0.169008	-0.324862	-0.361106	-0.362278	0.0394846
CHRNA3	0.473673	-0.227774	-0.339391	-0.381929	-0.154695	-0.278219	-0.487746	-0.492236	0.535191	0.155237	-0.129217	0.0475653	0.386073	0.510618	0.260426	0.0700919	-0.000301364	0.525428	0.310662	-0.103939	0.111424	-0.0341751	0.0076707	-0.314805	0.199165	0.658192	0.252896	0.305554	0.387729	0.402337	0.354595	-0.541959	-0.30862	-0.220294	-0.0699709	-0.14296	-0.272711	-0.513753	-0.190812	-0.524302	-0.240859	0.176023	-0.184967	-0.144171	-0.355137	-0.369983	-0.352288	0.0871579	-0.0735839
HYKK	0.103317	-0.36573	0.0329119	-0.0850276	-0.049136	-0.64888	-0.159784	0.0232723	0.313526	0.300338	0.481894	0.48663	-0.0899493	0.345688	0.209063	-0.398742	-0.281944	0.0849985	-0.00407479	0.440561	0.3276	-0.0991996	0.0486603	0.0403774	-0.203847	0.330013	0.515783	0.106619	0.417501	0.518786	0.550924	0.367654	0.54443	0.175872	0.316066	0.343075	0.430808	0.29084	0.256036	0.229404	-0.145688	-0.297178	-0.0502568	-0.145896	0.0296596	0.290257	0.363594	0.111007	0.0455267
IREB2	-0.197559	-0.264047	-0.435019	-0.17683	-0.325186	-0.0906235	-0.0327088	-0.330224	0.0984784	-0.00395951	0.00629563	0.159984	0.17738	0.265769	0.243895	-0.043723	0.309361	0.362384	0.272062	0.394362	0.573438	0.389318	0.442524	0.384469	0.67811	-0.162283	0.0941941	-0.0235417	0.671276	0.229884	0.254873	-0.211958	-0.386969	-0.228544	0.00739947	0.0233212	-0.039976	-0.0307549	-0.118443	-0.339155	-0.0210835	-0.0469352	-0.153288	-0.0430605	-0.250354	-0.401954	-0.335476	0.154107	-0.0868423
WDR61	0.0503775	-0.182329	-0.324326	-0.36857	0.372744	0.28439	0.181923	0.150448	0.403904	0.596056	0.501339	0.502791	0.535609	0.644264	0.401545	0.127082	0.079083	0.261394	0.195114	0.0444591	-0.244373	0.702769	0.449719	0.153688	0.603062	0.428193	0.291916	-0.00369764	0.392835	0.016993	0.0760331	-0.0100303	-0.310495	-0.0995735	-0.28949	0.341185	-0.196677	-0.178808	0.0399347	-0.0930308	-0.193044	-0.0914899	-0.541518	0.0305347	-0.332781	-0.169421	-0.269463	0.186997	0.508863
ACSBG1	-0.139075	-0.332295	-0.139678	0.250497	-0.32893	-0.346845	-0.437426	-0.262727	0.0549123	-0.462668	-0.26663	-0.389749	-0.272141	-0.0337826	0.0184284	-0.160078	-0.138898	0.261151	-0.360253	-0.0741873	0.413103	-0.249592	0.0778246	-0.0266566	-0.180559	0.0547051	0.180064	0.248244	0.384912	0.890504	0.492493	0.170853	0.183502	0.262631	0.495349	-0.00446581	0.319841	-0.0999301	0.0141116	-0.0339092	-0.189604	-0.195813	-0.0691334	0.0526896	0.481249	-0.214386	0.188675	-0.110597	-0.406081
ENSSSCG00000001762	0.227759	0.168486	0.651518	0.537117	0.742073	0.218219	0.579889	0.730665	-0.358933	0.149699	0.729157	0.549117	0.314568	0.247574	0.0680009	-0.554552	-0.658193	-0.561644	-0.466481	0.0818619	-0.329844	-0.261335	-0.196987	-0.0954283	-0.0577247	0.312605	0.144646	-0.210561	0.148027	0.0715505	0.00890445	0.51711	0.597048	0.127685	0.369266	0.274628	-0.0990189	-0.112685	-0.0575528	-0.0169415	-0.474089	-0.588046	-0.514768	-0.39796	-0.229069	0.0371684	0.258433	-0.0815772	0.148278
SH2D7	0.212387	0.439096	0.813509	0.703524	0.801921	0.506976	0.75121	0.736741	-0.644758	-0.0383604	0.511699	0.385385	0.429778	0.0578181	-0.0451795	-0.447005	-0.551589	-0.71387	-0.464921	-0.0501624	-0.4723	-0.37064	-0.361618	-0.154096	0.0372106	0.150729	-0.109315	-0.317018	-0.0384843	-0.230995	-0.304368	0.285223	0.382137	-0.0489416	0.259436	0.0491017	-0.388357	-0.316382	-0.300503	-0.252057	-0.440582	-0.464796	-0.496221	-0.520033	-0.390178	-0.148631	0.0786796	-0.124562	0.030785
ADAMTS7	-0.127197	0.0199899	-0.206748	-0.0729165	-0.500934	0.168791	-0.255249	-0.266225	0.278035	-0.252563	-0.611202	-0.325973	-0.20135	-0.284466	-0.380207	-0.13347	0.127699	0.13008	-0.0966528	-0.490543	-0.150419	-0.0516276	-0.0319202	-0.531004	-0.0392694	-0.0278736	0.0402667	0.377552	0.0542301	0.299058	0.110676	-0.502848	-0.501764	-0.0428604	0.0888038	-0.10602	0.109204	-0.333166	-0.388787	-0.685732	0.0622239	0.107478	-0.0782306	-0.172221	-0.0850606	-0.565255	-0.311806	-0.428524	-0.585258
MORF4L1	-0.108511	-0.227093	0.0955589	0.0607034	0.50743	0.587094	0.396394	0.534727	0.0484304	0.380118	0.511496	0.471714	0.41527	0.36744	0.0664259	-0.198076	-0.276824	-0.270508	-0.289444	-0.210241	-0.414873	0.343584	0.127261	0.207556	0.652723	-0.00336769	-0.101862	-0.0921413	0.320485	-0.112785	-0.210363	0.205631	-0.336796	-0.311935	-0.244843	0.428105	-0.114679	-0.226231	-0.072346	-0.182128	-0.154583	-0.257419	-0.408129	-0.244305	-0.121004	-0.114069	0.0947238	-0.00290096	0.234623
CTSH	0.0637789	0.421445	0.371343	0.446997	-0.0884236	0.0386023	0.214475	0.268901	-0.343007	-0.551604	-0.154177	-0.173587	-0.530924	-0.497615	-0.396696	-0.665049	-0.334236	-0.28117	-0.250312	-0.0894733	-0.0823895	-0.532048	-0.118116	-0.678181	-0.708943	0.0342601	0.251346	0.364197	-0.0348745	0.294687	0.442232	0.157349	0.504754	0.589851	0.856414	-0.16269	0.284778	-0.069493	-0.131557	-0.398258	-0.306773	-0.570351	-0.301291	-0.229315	-0.242184	-0.368196	-0.275364	-0.742304	-0.61435
RASGRF1	0.0952409	-0.380893	-0.491356	-0.30634	-0.185375	-0.337174	-0.179751	-0.169513	0.3098	0.105823	0.27975	0.228378	-0.0733894	0.34956	0.371906	-0.280512	0.0121929	0.458217	0.348175	0.444553	0.531912	0.276127	0.604407	0.107307	0.248358	0.225563	0.49334	0.412024	0.752097	0.448907	0.761	0.0747653	-0.0381434	0.248137	0.329274	0.243168	0.313762	0.0562755	0.284489	-0.203095	-0.131742	-0.380135	-0.346779	-0.0292458	-0.315356	-0.341884	-0.482797	-0.176188	-0.118883
TMED3	0.17994	-0.0898651	0.108679	-0.207915	0.258051	0.207618	0.102503	0.300796	0.425327	0.400158	0.308661	0.46934	0.157819	0.313133	-0.0324739	-0.361396	-0.276971	-0.0430779	0.0291769	-0.269809	-0.555505	0.0390816	-0.0497468	-0.519419	0.0277095	0.502563	0.390132	0.437007	0.245793	0.104752	0.253266	-0.0790529	-0.171859	-0.0615857	0.0108106	0.276434	0.0626835	-0.376659	-0.113304	-0.495614	-0.256656	-0.268554	-0.451723	-0.435512	-0.491514	-0.212693	-0.192733	-0.337329	-0.0694949
[truncated: 19,230 more rows]
[truncated: 64 more columns]

## Sheet: Table 3
Genes	MEdarkslateblue	MEmediumpurple2	MElavenderblush3	MEorangered1	MEblack	MElightpink4	MElightslateblue	MEred	MEplum4	MEthistle4	MEgreen	MEtan	MEhoneydew	MEbrown	MElightpink3	MElightcoral	MEyellow4	MEdarkturquoise	MEpalevioletred2	MEdarkolivegreen4	MEpaleturquoise	MEgrey60	MEskyblue1	MEcoral2	MEsalmon	MEplum3	MEskyblue	MElightyellow	MEroyalblue	MEmagenta4	MEturquoise	MEthistle2	MEhoneydew1	MEmediumpurple3	MEsienna4	MEantiquewhite2	MEmaroon	MEplum	MEbrown2	MElightgreen	MEmagenta	MEcoral1	MEfloralwhite	MEdarkseagreen4	MEskyblue2	MEblue4	MEwhite	MElightcyan1	MEskyblue4
[truncated: 20,046 more rows]
[truncated: 64 more columns]

[truncated: 1 more sheets: Table 4]
