# Supplementary material for: Muscle transcriptome analysis identifies genes involved in ciliogenesis and the molecular cascade associated with intramuscular fat content in Large White heavy pigs
Source: PLoS One. 2020 May 19;15(5):e0233372. doi: 10.1371/journal.pone.0233372 (PMC7237010; doi:10.1371/journal.pone.0233372)
Supplement: S4 Table — (XLSX) [file pone.0233372.s006.xlsx]

## Sheet: ClueGOResults
GO ID	GO Term	GO Groups	Nr. Genes	% Associated Genes	Term P-value	Term P-value Corrected with Bonferroni step down	Group P-value	Group P-value Corrected with Bonferroni step down	Associated Genes Found
GO:0005815	microtubule organizing center	[Group0]	46	5	4.21141e-07	0.000106128	{Group0=4.211411097496622E-7}	{Group0=1.6845644389986488E-6}	[ACTR1B	AKAP9	BBS4	C2CD5	CCDC88A	CENPU	CEP104	CEP135	CEP295	CLIP1	DAAM1	DCDC2	EMD	EXOC7	GPSM2	IFT74	IFT80	IFT81	KIF17	KIF3A	KRT18	LCA5	MAPKAPK2	NSFL1C	NUDCD2	ODF2L	PCM1	PDE4D	PIBF1	POC1A	PTK2	RAD18	RBM39	RESF1	RP2	RPGRIP1L	SCLT1	SMAD7	SYDE1	SYTL4	TAF1D
GO:0006282	regulation of DNA repair	[Group3]	13	8.66667	3.17254e-05	0.0078679	{Group3=2.6203212550133216E-6}	{Group3=7.860963765039965E-6}	[ACTR1B	ERCC6	EYA4	FBH1	PARPBP	POLK	SMCHD1	TIMELESS	TP53BP1	TRIP12	UIMC1	WDR70	WRN]
GO:0006310	DNA recombination	[Group3]	22	5.94595	3.13492e-05	0.00780595	{Group3=2.6203212550133216E-6}	{Group3=7.860963765039965E-6}	[CCDC88A	CDC7	CTDSP1	DMC1	FANCM	FBH1	HELQ	HFM1	HIST1H1E	MLH3	PARPBP	POLK	RIT1	RPA1	SFR1	SMCHD1	TARBP2	THOC1	TIMELESS	TNFSF4	TP53BP1	WRN]
GO:0034451	centriolar satellite	[Group1]	6	18.1818	7.8007e-05	0.0191897	{Group1=7.800702740399501E-5}	{Group1=7.800702740399501E-5}	[BBS4	EXOC7	KRT18	ODF2L	PCM1	PIBF1]
GO:0035735	intraciliary transport involved in cilium assembly	[Group2]	7	13.2075	0.000163947	0.0393473	{Group2=9.178016413820399E-6}	{Group2=1.8356032827640798E-5}	[IFT74	IFT80	IFT81	KIF17	KIF3A	PCM1	TTC26]
GO:0042073	intraciliary transport	[Group2]	8	11.9403	0.000116505	0.0284271	{Group2=9.178016413820399E-6}	{Group2=1.8356032827640798E-5}	[IFT74	IFT80	IFT81	KIF17	KIF3A	LCA5	PCM1	TTC26]
GO:0045738	negative regulation of DNA repair	[Group3]	7	17.0732	3.0081e-05	0.00752025	{Group3=2.6203212550133216E-6}	{Group3=7.860963765039965E-6}	[FBH1	PARPBP	POLK	SMCHD1	TP53BP1	TRIP12	WRN]
GO:0045910	negative regulation of DNA recombination	[Group3]	8	14.0351	3.58259e-05	0.008849	{Group3=2.6203212550133216E-6}	{Group3=7.860963765039965E-6}	[FBH1	HIST1H1E	PARPBP	POLK	SMCHD1	THOC1	TP53BP1	WRN]
GO:0098840	protein transport along microtubule	[Group2]	9	10.1124	0.000162278	0.0391091	{Group2=9.178016413820399E-6}	{Group2=1.8356032827640798E-5}	[BAG3	IFT74	IFT80	IFT81	KIF17	KIF3A	LCA5	PCM1	TTC26]
GO:0099118	microtubule-based protein transport	[Group2]	9	10.1124	0.000162278	0.0391091	{Group2=9.178016413820399E-6}	{Group2=1.8356032827640798E-5}	[BAG3	IFT74	IFT80	IFT81	KIF17	KIF3A	LCA5	PCM1	TTC26]
GO:1905515	non-motile cilium assembly	[Group2]	9	10.8434	9.43524e-05	0.0231163	{Group2=9.178016413820399E-6}	{Group2=1.8356032827640798E-5}	[BBS4	CEP135	IFT74	IFT80	KIF3A	PCM1	PIBF1	POC1A	RPGRIP1L]
GO:2000042	negative regulation of double-strand break repair via homologous recombination	[Group3]	5	21.7391	0.000128803	0.0312991	{Group3=2.6203212550133216E-6}	{Group3=7.860963765039965E-6}	[FBH1	PARPBP	POLK	SMCHD1	TP53BP1]
GO:2000780	negative regulation of double-strand break repair	[Group3]	7	18.4211	1.78856e-05	0.0044893	{Group3=2.6203212550133216E-6}	{Group3=7.860963765039965E-6}	[FBH1	PARPBP	POLK	SMCHD1	TP53BP1	TRIP12	WRN]
GO:2001020	regulation of response to DNA damage stimulus	[Group3]	17	6.15942	0.000161598	0.0391068	{Group3=2.6203212550133216E-6}	{Group3=7.860963765039965E-6}	[ACTR1B	ANKLE1	ERCC6	EYA4	FBH1	FMR1	PARPBP	POLK	SMCHD1	THOC1	TIMELESS	TP53BP1	TRIP12	UIMC1	WDR70	WRN	ZMPSTE24]
[truncated: 5 more columns]
